# Supplementary material for: Stage-specific transcriptome of Bursaphelenchus xylophilus reveals temporal regulation of effector genes and roles of the dauer-like stages in the lifecycle
Source: Sci Rep. 2019 Apr 15;9:6080. doi: 10.1038/s41598-019-42570-7 (PMC6465311; doi:10.1038/s41598-019-42570-7)
Supplement: Supplementary file 2 — Supplementary Table S6 [file 41598_2019_42570_MOESM2_ESM.xlsx]

## Sheet: Cluster1
Table S6A. Gene Ontology enrichment analysis of cluster 1
Category ID	Category Name	#Genes Category	#Genes Assigned	#Genes Expected	#Genes Enriched	p-value	Corrected p-value	Fold	Domain Name
GO:0005515	protein binding	1114	372	210.9	161.1	7.7e-35	<0.001	1.8	MF
GO:0044464	cell part	1354	418	256.4	161.6	1.2e-30	<0.001	1.6	CC
GO:0048856	anatomical structure development	1031	327	195.2	131.8	1e-25	<0.001	1.7	BP
GO:0050789	regulation of biological process	1215	370	230.1	139.9	1.7e-25	<0.001	1.6	BP
GO:0005622	intracellular	1150	353	217.7	135.3	6.1e-25	<0.001	1.6	CC
GO:0007275	multicellular organism development	964	307	182.5	124.5	2.1e-24	<0.001	1.7	BP
GO:0043167	ion binding	1241	372	235	137	3.3e-24	<0.001	1.6	MF
GO:1901363	heterocyclic compound binding	1204	360	228	132	3.8e-23	<0.001	1.6	MF
GO:0097159	organic cyclic compound binding	1207	360	228.5	131.5	6.2e-23	<0.001	1.6	MF
GO:0050794	regulation of cellular process	793	260	150.2	109.8	1.5e-22	<0.001	1.7	BP
GO:0044424	intracellular part	1093	332	207	125	1.7e-22	<0.001	1.6	CC
GO:0016043	cellular component organization	397	156	75.2	80.8	4e-22	<0.001	2.1	BP
GO:0043229	intracellular organelle	910	284	172.3	111.7	5e-21	<0.001	1.6	CC
GO:0046483	heterocycle metabolic process	575	199	108.9	90.1	2.9e-20	<0.001	1.8	BP
GO:0005634	nucleus	432	161	81.8	79.2	4.6e-20	<0.001	2	CC
GO:0006139	nucleobase-containing compound metabolic process	546	191	103.4	87.6	4.7e-20	<0.001	1.8	BP
GO:0006928	movement of cell or subcellular component	121	68	22.9	45.1	4.9e-20	<0.001	3	BP
GO:0048869	cellular developmental process	266	114	50.4	63.6	7.6e-20	<0.001	2.3	BP
GO:0006725	cellular aromatic compound metabolic process	576	198	109.1	88.9	8.9e-20	<0.001	1.8	BP
GO:0034654	nucleobase-containing compound biosynthetic process	365	141	69.1	71.9	2.8e-19	<0.001	2	BP
GO:0030154	cell differentiation	263	112	49.8	62.2	2.9e-19	<0.001	2.2	BP
GO:0003676	nucleic acid binding	563	192	106.6	85.4	9.3e-19	<0.001	1.8	MF
GO:1901360	organic cyclic compound metabolic process	600	201	113.6	87.4	1.3e-18	<0.001	1.8	BP
GO:0018130	heterocycle biosynthetic process	382	144	72.3	71.7	1.5e-18	<0.001	2	BP
GO:0019438	aromatic compound biosynthetic process	379	143	71.8	71.2	1.9e-18	<0.001	2	BP
GO:1901362	organic cyclic compound biosynthetic process	394	145	74.6	70.4	1.4e-17	<0.001	1.9	BP
GO:0090304	nucleic acid metabolic process	442	157	83.7	73.3	2.7e-17	<0.001	1.9	BP
GO:0016070	RNA metabolic process	344	130	65.1	64.9	6.3e-17	<0.001	2	BP
GO:0035556	intracellular signal transduction	136	68	25.8	42.2	1.9e-16	<0.001	2.6	BP
GO:0043169	cation binding	695	218	131.6	86.4	2.1e-16	<0.001	1.7	MF
GO:0046872	metal ion binding	684	215	129.5	85.5	2.7e-16	<0.001	1.7	MF
GO:0009653	anatomical structure morphogenesis	347	129	65.7	63.3	3.8e-16	<0.001	2	BP
GO:0043227	membrane-bounded organelle	690	214	130.6	83.4	1.6e-15	<0.001	1.6	CC
GO:0048468	cell development	206	88	39	49	1.8e-15	<0.001	2.3	BP
GO:0099512	supramolecular fiber	94	52	17.8	34.2	3.1e-15	<0.001	2.9	CC
GO:0043231	intracellular membrane-bounded organelle	650	203	123.1	79.9	4.3e-15	<0.001	1.6	CC
GO:0099081	supramolecular polymer	95	52	18	34	5.5e-15	<0.001	2.9	CC
GO:0009790	embryo development	574	184	108.7	75.3	6e-15	<0.001	1.7	BP
GO:0034641	cellular nitrogen compound metabolic process	650	202	123.1	78.9	8.9e-15	<0.001	1.6	BP
GO:0016477	cell migration	73	43	13.8	29.2	3.8e-14	<0.001	3.1	BP
GO:0048731	system development	328	119	62.1	56.9	4.3e-14	<0.001	1.9	BP
GO:0048870	cell motility	76	44	14.4	29.6	4.6e-14	<0.001	3.1	BP
GO:0051674	localization of cell	76	44	14.4	29.6	4.6e-14	<0.001	3.1	BP
GO:0005856	cytoskeleton	125	60	23.7	36.3	1.2e-13	<0.001	2.5	CC
GO:0006996	organelle organization	265	100	50.2	49.8	3.1e-13	<0.001	2	BP
GO:0097659	nucleic acid-templated transcription	289	106	54.7	51.3	5e-13	<0.001	1.9	BP
GO:0006351	transcription, DNA-templated	289	106	54.7	51.3	5e-13	<0.001	1.9	BP
GO:0008092	cytoskeletal protein binding	53	34	10	24	5.6e-13	<0.001	3.4	MF
GO:0032774	RNA biosynthetic process	292	106	55.3	50.7	1.1e-12	<0.001	1.9	BP
GO:0044430	cytoskeletal part	96	49	18.2	30.8	1.2e-12	<0.001	2.7	CC
GO:0044271	cellular nitrogen compound biosynthetic process	461	149	87.3	61.7	1.4e-12	<0.001	1.7	BP
GO:0044238	primary metabolic process	1792	446	339.3	106.7	2.3e-12	<0.001	1.3	BP
GO:0071704	organic substance metabolic process	1868	461	353.7	107.3	3.6e-12	<0.001	1.3	BP
GO:0009792	embryo development ending in birth or egg hatching	530	164	100.4	63.6	5.6e-12	<0.001	1.6	BP
GO:0006807	nitrogen compound metabolic process	1596	402	302.2	99.8	7.3e-12	<0.001	1.3	BP
GO:0002119	nematode larval development	443	142	83.9	58.1	9.7e-12	<0.001	1.7	BP
GO:0002164	larval development	443	142	83.9	58.1	9.7e-12	<0.001	1.7	BP
GO:0019219	regulation of nucleobase-containing compound metabolic process	290	103	54.9	48.1	1e-11	<0.001	1.9	BP
GO:0051252	regulation of RNA metabolic process	283	101	53.6	47.4	1.2e-11	<0.001	1.9	BP
GO:1903506	regulation of nucleic acid-templated transcription	273	98	51.7	46.3	1.7e-11	<0.001	1.9	BP
GO:0006355	regulation of transcription, DNA-templated	273	98	51.7	46.3	1.7e-11	<0.001	1.9	BP
GO:0009791	post-embryonic development	451	143	85.4	57.6	2e-11	<0.001	1.7	BP
GO:2001141	regulation of RNA biosynthetic process	274	98	51.9	46.1	2.1e-11	<0.001	1.9	BP
GO:0010468	regulation of gene expression	317	109	60	49	2.6e-11	<0.001	1.8	BP
GO:0036094	small molecule binding	692	200	131	69	2.6e-11	<0.001	1.5	MF
GO:0022414	reproductive process	376	124	71.2	52.8	2.6e-11	<0.001	1.7	BP
GO:0044422	organelle part	384	126	72.7	53.3	2.7e-11	<0.001	1.7	CC
GO:2000112	regulation of cellular macromolecule biosynthetic process	283	100	53.6	46.4	3e-11	<0.001	1.9	BP
GO:0048518	positive regulation of biological process	482	150	91.3	58.7	3e-11	<0.001	1.6	BP
GO:0010556	regulation of macromolecule biosynthetic process	284	100	53.8	46.2	3.8e-11	<0.001	1.9	BP
GO:0044237	cellular metabolic process	1329	341	251.6	89.4	4.3e-11	<0.001	1.4	BP
GO:0009889	regulation of biosynthetic process	286	100	54.2	45.8	6e-11	<0.001	1.8	BP
GO:0031326	regulation of cellular biosynthetic process	286	100	54.2	45.8	6e-11	<0.001	1.8	BP
GO:0043170	macromolecule metabolic process	1463	369	277	92	6e-11	<0.001	1.3	BP
GO:0031323	regulation of cellular metabolic process	333	112	63.1	48.9	6.5e-11	<0.001	1.8	BP
GO:0030030	cell projection organization	80	41	15.1	25.9	6.9e-11	<0.001	2.7	BP
GO:1901576	organic substance biosynthetic process	634	184	120	64	1.2e-10	<0.001	1.5	BP
GO:1901265	nucleoside phosphate binding	647	187	122.5	64.5	1.3e-10	<0.001	1.5	MF
GO:0000166	nucleotide binding	647	187	122.5	64.5	1.3e-10	<0.001	1.5	MF
GO:0009058	biosynthetic process	662	190	125.3	64.7	1.7e-10	<0.001	1.5	BP
GO:0007154	cell communication	459	142	86.9	55.1	1.7e-10	<0.001	1.6	BP
GO:0019222	regulation of metabolic process	390	125	73.8	51.2	1.8e-10	<0.001	1.7	BP
GO:0010467	gene expression	439	137	83.1	53.9	1.9e-10	<0.001	1.6	BP
GO:0048598	embryonic morphogenesis	73	38	13.8	24.2	1.9e-10	<0.001	2.7	BP
GO:0044260	cellular macromolecule metabolic process	991	264	187.6	76.4	2e-10	<0.001	1.4	BP
GO:0009888	tissue development	124	54	23.5	30.5	2.2e-10	<0.001	2.3	BP
GO:0007399	nervous system development	98	46	18.6	27.4	2.3e-10	<0.001	2.5	BP
GO:0048513	animal organ development	251	89	47.5	41.5	3e-10	<0.001	1.9	BP
GO:0120036	plasma membrane bounded cell projection organization	77	39	14.6	24.4	3.2e-10	<0.001	2.7	BP
GO:0017111	nucleoside-triphosphatase activity	199	75	37.7	37.3	3.2e-10	<0.001	2	MF
GO:0060255	regulation of macromolecule metabolic process	377	121	71.4	49.6	3.3e-10	<0.001	1.7	BP
GO:0043234	protein complex	189	72	35.8	36.2	4.2e-10	<0.001	2	CC
GO:0044249	cellular biosynthetic process	630	181	119.3	61.7	4.4e-10	<0.001	1.5	BP
GO:0003700	transcription factor activity, sequence-specific DNA binding	182	70	34.5	35.5	4.5e-10	<0.001	2	MF
GO:0051171	regulation of nitrogen compound metabolic process	344	112	65.1	46.9	6e-10	<0.001	1.7	BP
GO:0051716	cellular response to stimulus	484	146	91.6	54.4	6.7e-10	<0.001	1.6	BP
GO:0016818	hydrolase activity, acting on acid anhydrides, in phosphorus-containing anhydrides	206	76	39	37	7.8e-10	<0.001	1.9	MF
GO:0016462	pyrophosphatase activity	206	76	39	37	7.8e-10	<0.001	1.9	MF
GO:0032504	multicellular organism reproduction	210	77	39.8	37.2	8.4e-10	<0.001	1.9	BP
GO:0048609	multicellular organismal reproductive process	210	77	39.8	37.2	8.4e-10	<0.001	1.9	BP
GO:0080090	regulation of primary metabolic process	350	113	66.3	46.7	8.7e-10	<0.001	1.7	BP
GO:0051128	regulation of cellular component organization	67	35	12.7	22.3	8.7e-10	<0.001	2.8	BP
GO:0016817	hydrolase activity, acting on acid anhydrides	207	76	39.2	36.8	1e-09	<0.001	1.9	MF
GO:0043168	anion binding	600	172	113.6	58.4	1.5e-09	<0.001	1.5	MF
GO:0099513	polymeric cytoskeletal fiber	35	23	6.6	16.4	1.7e-09	<0.001	3.5	CC
GO:0032989	cellular component morphogenesis	103	46	19.5	26.5	1.8e-09	<0.001	2.4	BP
GO:0010646	regulation of cell communication	84	40	15.9	24.1	2e-09	<0.001	2.5	BP
GO:0023051	regulation of signaling	84	40	15.9	24.1	2e-09	<0.001	2.5	BP
GO:0042995	cell projection	114	49	21.6	27.4	2.6e-09	<0.001	2.3	CC
GO:0003677	DNA binding	328	106	62.1	43.9	2.8e-09	<0.001	1.7	MF
GO:0040008	regulation of growth	377	118	71.4	46.6	3e-09	<0.001	1.7	BP
GO:0003006	developmental process involved in reproduction	251	86	47.5	38.5	4.1e-09	<0.001	1.8	BP
GO:0007165	signal transduction	425	129	80.5	48.5	4.6e-09	<0.001	1.6	BP
GO:0008270	zinc ion binding	295	97	55.9	41.1	4.9e-09	<0.001	1.7	MF
GO:1902531	regulation of intracellular signal transduction	39	24	7.4	16.6	5.2e-09	<0.001	3.3	BP
GO:0030182	neuron differentiation	74	36	14	22	6.2e-09	<0.001	2.6	BP
GO:0006366	transcription from RNA polymerase II promoter	87	40	16.5	23.5	7.2e-09	<0.001	2.4	BP
GO:0120025	plasma membrane bounded cell projection	107	46	20.3	25.7	7.8e-09	<0.001	2.3	CC
GO:0043565	sequence-specific DNA binding	169	63	32	31	1.4e-08	<0.001	2	MF
GO:0048699	generation of neurons	79	37	15	22	1.4e-08	<0.001	2.5	BP
GO:0009966	regulation of signal transduction	67	33	12.7	20.3	1.8e-08	<0.001	2.6	BP
GO:1901565	organonitrogen compound catabolic process	120	49	22.7	26.3	2e-08	<0.001	2.2	BP
GO:0022008	neurogenesis	83	38	15.7	22.3	2e-08	<0.001	2.4	BP
GO:0003779	actin binding	28	19	5.3	13.7	2e-08	<0.001	3.6	MF
GO:0032553	ribonucleotide binding	521	149	98.6	50.4	2.4e-08	<0.001	1.5	MF
GO:0050793	regulation of developmental process	179	65	33.9	31.1	2.7e-08	<0.001	1.9	BP
GO:0045927	positive regulation of growth	349	108	66.1	41.9	2.8e-08	<0.001	1.6	BP
GO:0044446	intracellular organelle part	337	105	63.8	41.2	2.9e-08	<0.001	1.6	CC
GO:0017076	purine nucleotide binding	527	150	99.8	50.2	3e-08	<0.001	1.5	MF
GO:0009059	macromolecule biosynthetic process	485	140	91.8	48.2	3.5e-08	<0.001	1.5	BP
GO:0032555	purine ribonucleotide binding	511	146	96.8	49.2	3.6e-08	<0.001	1.5	MF
GO:0030163	protein catabolic process	88	39	16.7	22.3	3.9e-08	<0.001	2.3	BP
GO:0035639	purine ribonucleoside triphosphate binding	508	145	96.2	48.8	4.3e-08	<0.001	1.5	MF
GO:0097367	carbohydrate derivative binding	534	151	101.1	49.9	4.3e-08	<0.001	1.5	MF
GO:0034645	cellular macromolecule biosynthetic process	483	139	91.5	47.5	4.8e-08	<0.001	1.5	BP
GO:0032990	cell part morphogenesis	40	23	7.6	15.4	6.6e-08	<0.001	3	BP
GO:0048858	cell projection morphogenesis	40	23	7.6	15.4	6.6e-08	<0.001	3	BP
GO:0044428	nuclear part	103	43	19.5	23.5	6.7e-08	<0.001	2.2	CC
GO:0007017	microtubule-based process	68	32	12.9	19.1	1.2e-07	<0.001	2.5	BP
GO:0010171	body morphogenesis	155	57	29.3	27.7	1.2e-07	<0.001	1.9	BP
GO:0043292	contractile fiber	59	29	11.2	17.8	1.4e-07	<0.001	2.6	CC
GO:0051056	regulation of small GTPase mediated signal transduction	23	16	4.4	11.6	1.6e-07	<0.001	3.7	BP
GO:0120039	plasma membrane bounded cell projection morphogenesis	39	22	7.4	14.6	2e-07	<0.001	3	BP
GO:0048812	neuron projection morphogenesis	39	22	7.4	14.6	2e-07	<0.001	3	BP
GO:0048583	regulation of response to stimulus	86	37	16.3	20.7	2.2e-07	<0.001	2.3	BP
GO:0031175	neuron projection development	60	29	11.4	17.6	2.2e-07	<0.001	2.6	BP
GO:0030424	axon	42	23	8	15	2.2e-07	<0.001	2.9	CC
GO:0016192	vesicle-mediated transport	169	60	32	28	2.3e-07	<0.001	1.9	BP
GO:0010172	embryonic body morphogenesis	21	15	4	11	2.3e-07	<0.001	3.8	BP
GO:0000902	cell morphogenesis	48	25	9.1	15.9	2.4e-07	<0.001	2.8	BP
GO:0040039	inductive cell migration	26	17	4.9	12.1	2.6e-07	<0.001	3.5	BP
GO:0005085	guanyl-nucleotide exchange factor activity	26	17	4.9	12.1	2.6e-07	<0.001	3.5	MF
GO:0051649	establishment of localization in cell	87	37	16.5	20.5	3.1e-07	<0.001	2.2	BP
GO:0048729	tissue morphogenesis	91	38	17.2	20.8	3.8e-07	<0.001	2.2	BP
GO:0007281	germ cell development	81	35	15.3	19.7	4.1e-07	<0.001	2.3	BP
GO:0006357	regulation of transcription from RNA polymerase II promoter	78	34	14.8	19.2	4.7e-07	<0.001	2.3	BP
GO:0046914	transition metal ion binding	401	116	75.9	40.1	4.8e-07	<0.001	1.5	MF
GO:0048585	negative regulation of response to stimulus	35	20	6.6	13.4	5.5e-07	<0.001	3	BP
GO:0005509	calcium ion binding	110	43	20.8	22.2	6.1e-07	<0.001	2.1	MF
GO:0045137	development of primary sexual characteristics	158	56	29.9	26.1	6.1e-07	<0.001	1.9	BP
GO:0008406	gonad development	158	56	29.9	26.1	6.1e-07	<0.001	1.9	BP
GO:0007264	small GTPase mediated signal transduction	50	25	9.5	15.5	6.7e-07	<0.001	2.6	BP
GO:0007010	cytoskeleton organization	100	40	18.9	21.1	7.4e-07	<0.001	2.1	BP
GO:0061458	reproductive system development	163	57	30.9	26.1	8.1e-07	<0.001	1.8	BP
GO:0048608	reproductive structure development	163	57	30.9	26.1	8.1e-07	<0.001	1.8	BP
GO:0030554	adenyl nucleotide binding	466	130	88.2	41.8	8.8e-07	<0.001	1.5	MF
GO:0042221	response to chemical	175	60	33.1	26.9	9e-07	<0.001	1.8	BP
GO:0003774	motor activity	33	19	6.2	12.8	9.1e-07	<0.001	3	MF
GO:0005929	cilium	33	19	6.2	12.8	9.1e-07	<0.001	3	CC
GO:0032559	adenyl ribonucleotide binding	454	127	86	41	1e-06	<0.001	1.5	MF
GO:0042330	taxis	51	25	9.7	15.3	1.1e-06	<0.001	2.6	BP
GO:0030016	myofibril	39	21	7.4	13.6	1.1e-06	<0.001	2.8	CC
GO:0022412	cellular process involved in reproduction in multicellular organism	84	35	15.9	19.1	1.2e-06	<0.001	2.2	BP
GO:0040010	positive regulation of growth rate	285	87	54	33	1.2e-06	<0.001	1.6	BP
GO:0048666	neuron development	64	29	12.1	16.9	1.2e-06	<0.001	2.4	BP
GO:0007018	microtubule-based movement	28	17	5.3	11.7	1.2e-06	<0.001	3.2	BP
GO:0046907	intracellular transport	74	32	14	18	1.3e-06	<0.001	2.3	BP
GO:0051239	regulation of multicellular organismal process	212	69	40.1	28.9	1.3e-06	<0.001	1.7	BP
GO:0005874	microtubule	18	13	3.4	9.6	1.3e-06	<0.001	3.8	CC
GO:0005524	ATP binding	452	126	85.6	40.4	1.4e-06	<0.001	1.5	MF
GO:0051234	establishment of localization	803	204	152	52	1.4e-06	<0.001	1.3	BP
GO:0040009	regulation of growth rate	286	87	54.2	32.8	1.4e-06	<0.001	1.6	BP
GO:0061061	muscle structure development	71	31	13.4	17.6	1.4e-06	<0.001	2.3	BP
GO:0015629	actin cytoskeleton	31	18	5.9	12.1	1.5e-06	<0.001	3.1	CC
GO:0071705	nitrogen compound transport	99	39	18.7	20.3	1.6e-06	<0.001	2.1	BP
GO:0032879	regulation of localization	68	30	12.9	17.1	1.6e-06	<0.001	2.3	BP
GO:0002009	morphogenesis of an epithelium	85	35	16.1	18.9	1.6e-06	<0.001	2.2	BP
GO:0045595	regulation of cell differentiation	34	19	6.4	12.6	1.7e-06	0.004	3	BP
GO:0048589	developmental growth	121	45	22.9	22.1	1.7e-06	0.004	2	BP
GO:0070925	organelle assembly	75	32	14.2	17.8	1.8e-06	0.004	2.3	BP
GO:0007276	gamete generation	103	40	19.5	20.5	1.8e-06	0.004	2.1	BP
GO:0048667	cell morphogenesis involved in neuron differentiation	37	20	7	13	1.8e-06	0.004	2.9	BP
GO:0007409	axonogenesis	37	20	7	13	1.8e-06	0.004	2.9	BP
GO:0006810	transport	797	202	150.9	51.1	1.9e-06	0.004	1.3	BP
GO:0044085	cellular component biogenesis	167	57	31.6	25.4	2e-06	0.004	1.8	BP
GO:0009057	macromolecule catabolic process	107	41	20.3	20.7	2e-06	0.004	2	BP
GO:0006897	endocytosis	148	52	28	24	2.1e-06	0.004	1.9	BP
GO:0060284	regulation of cell development	21	14	4	10	2.2e-06	0.004	3.5	BP
GO:0051641	cellular localization	104	40	19.7	20.3	2.4e-06	0.004	2	BP
GO:0060429	epithelium development	97	38	18.4	19.6	2.6e-06	0.004	2.1	BP
GO:0044449	contractile fiber part	53	25	10	15	2.7e-06	0.006	2.5	CC
GO:0009968	negative regulation of signal transduction	32	18	6.1	11.9	2.8e-06	0.006	3	BP
GO:0045165	cell fate commitment	50	24	9.5	14.5	2.9e-06	0.006	2.5	BP
GO:0006397	mRNA processing	24	15	4.5	10.5	3.2e-06	0.006	3.3	BP
GO:0007548	sex differentiation	186	61	35.2	25.8	3.9e-06	0.008	1.7	BP
GO:0006898	receptor-mediated endocytosis	128	46	24.2	21.8	4e-06	0.008	1.9	BP
GO:0008104	protein localization	95	37	18	19	4.1e-06	0.008	2.1	BP
GO:0019953	sexual reproduction	117	43	22.2	20.8	4.2e-06	0.008	1.9	BP
GO:0009605	response to external stimulus	88	35	16.7	18.3	4.2e-06	0.008	2.1	BP
GO:0022607	cellular component assembly	155	53	29.3	23.7	4.2e-06	0.008	1.8	BP
GO:0018991	oviposition	110	41	20.8	20.2	4.6e-06	0.008	2	BP
GO:0043228	non-membrane-bounded organelle	315	92	59.6	32.4	4.8e-06	0.008	1.5	CC
GO:0043232	intracellular non-membrane-bounded organelle	315	92	59.6	32.4	4.8e-06	0.008	1.5	CC
GO:0045664	regulation of neuron differentiation	17	12	3.2	8.8	4.9e-06	0.008	3.7	BP
GO:0097458	neuron part	103	39	19.5	19.5	5e-06	0.008	2	CC
GO:0006886	intracellular protein transport	45	22	8.5	13.5	5.1e-06	0.008	2.6	BP
GO:0010648	negative regulation of cell communication	33	18	6.2	11.8	5.1e-06	0.008	2.9	BP
GO:0023057	negative regulation of signaling	33	18	6.2	11.8	5.1e-06	0.008	2.9	BP
GO:0006396	RNA processing	42	21	8	13	5.3e-06	0.008	2.6	BP
GO:0030017	sarcomere	36	19	6.8	12.2	5.3e-06	0.008	2.8	CC
GO:0000904	cell morphogenesis involved in differentiation	39	20	7.4	12.6	5.4e-06	0.008	2.7	BP
GO:0044703	multi-organism reproductive process	118	43	22.3	20.7	5.4e-06	0.008	1.9	BP
GO:0061564	axon development	49	23	9.3	13.7	7.4e-06	0.01	2.5	BP
GO:0042886	amide transport	69	29	13.1	15.9	7.8e-06	0.01	2.2	BP
GO:0015833	peptide transport	69	29	13.1	15.9	7.8e-06	0.01	2.2	BP
GO:0009187	cyclic nucleotide metabolic process	20	13	3.8	9.2	7.9e-06	0.01	3.4	BP
GO:0009056	catabolic process	174	57	32.9	24.1	8.3e-06	0.01	1.7	BP
GO:1905515	non-motile cilium assembly	7	7	1.3	5.7	8.6e-06	0.01	5.3	BP
GO:0007049	cell cycle	155	52	29.3	22.7	9.6e-06	0.01	1.8	BP
GO:0009165	nucleotide biosynthetic process	53	24	10	14	1e-05	0.01	2.4	BP
GO:0006461	protein complex assembly	84	33	15.9	17.1	1.1e-05	0.01	2.1	BP
GO:0070271	protein complex biogenesis	84	33	15.9	17.1	1.1e-05	0.01	2.1	BP
GO:0050767	regulation of neurogenesis	18	12	3.4	8.6	1.2e-05	0.012	3.5	BP
GO:0016849	phosphorus-oxygen lyase activity	18	12	3.4	8.6	1.2e-05	0.012	3.5	MF
GO:0031672	A band	18	12	3.4	8.6	1.2e-05	0.012	3.5	CC
GO:0007517	muscle organ development	9	8	1.7	6.3	1.2e-05	0.012	4.7	BP
GO:0006935	chemotaxis	47	22	8.9	13.1	1.2e-05	0.012	2.5	BP
GO:0048646	anatomical structure formation involved in morphogenesis	81	32	15.3	16.7	1.3e-05	0.012	2.1	BP
GO:0090407	organophosphate biosynthetic process	64	27	12.1	14.9	1.5e-05	0.012	2.2	BP
GO:1901293	nucleoside phosphate biosynthetic process	54	24	10.2	13.8	1.5e-05	0.012	2.3	BP
GO:0015630	microtubule cytoskeleton	54	24	10.2	13.8	1.5e-05	0.012	2.3	CC
GO:0048638	regulation of developmental growth	111	40	21	19	1.5e-05	0.012	1.9	BP
GO:0040012	regulation of locomotion	82	32	15.5	16.5	1.7e-05	0.012	2.1	BP
GO:0015031	protein transport	58	25	11	14	1.9e-05	0.016	2.3	BP
GO:0040035	hermaphrodite genitalia development	143	48	27.1	20.9	2.1e-05	0.016	1.8	BP
GO:0019098	reproductive behavior	116	41	22	19	2.1e-05	0.016	1.9	BP
GO:0071702	organic substance transport	124	43	23.5	19.5	2.2e-05	0.016	1.8	BP
GO:0030036	actin cytoskeleton organization	69	28	13.1	14.9	2.4e-05	0.016	2.1	BP
GO:0016071	mRNA metabolic process	30	16	5.7	10.3	2.5e-05	0.016	2.8	BP
GO:0048806	genitalia development	148	49	28	21	2.6e-05	0.016	1.7	BP
GO:0009190	cyclic nucleotide biosynthetic process	19	12	3.6	8.4	2.7e-05	0.016	3.3	BP
GO:0040020	regulation of meiotic nuclear division	19	12	3.6	8.4	2.7e-05	0.016	3.3	BP
GO:0051960	regulation of nervous system development	19	12	3.6	8.4	2.7e-05	0.016	3.3	BP
GO:0046578	regulation of Ras protein signal transduction	19	12	3.6	8.4	2.7e-05	0.016	3.3	BP
GO:0022603	regulation of anatomical structure morphogenesis	19	12	3.6	8.4	2.7e-05	0.016	3.3	BP
GO:0045184	establishment of protein localization	59	25	11.2	13.8	2.7e-05	0.016	2.2	BP
GO:0015075	ion transmembrane transporter activity	289	83	54.7	28.3	2.8e-05	0.016	1.5	MF
GO:0018996	molting cycle, collagen and cuticulin-based cuticle	91	34	17.2	16.8	2.8e-05	0.016	2	BP
GO:0044297	cell body	46	21	8.7	12.3	3.1e-05	0.016	2.4	CC
GO:1901575	organic substance catabolic process	169	54	32	22	3.1e-05	0.016	1.7	BP
GO:0034613	cellular protein localization	63	26	11.9	14.1	3.3e-05	0.016	2.2	BP
GO:0070727	cellular macromolecule localization	63	26	11.9	14.1	3.3e-05	0.016	2.2	BP
GO:0060589	nucleoside-triphosphatase regulator activity	22	13	4.2	8.8	3.5e-05	0.016	3.1	MF
GO:0022803	passive transmembrane transporter activity	186	58	35.2	22.8	3.6e-05	0.018	1.6	MF
GO:0015267	channel activity	186	58	35.2	22.8	3.6e-05	0.018	1.6	MF
GO:0022892	substrate-specific transporter activity	326	91	61.7	29.3	3.8e-05	0.018	1.5	MF
GO:0016787	hydrolase activity	965	230	182.7	47.3	3.8e-05	0.018	1.3	MF
GO:1902532	negative regulation of intracellular signal transduction	12	9	2.3	6.7	3.9e-05	0.02	4	BP
GO:0031344	regulation of cell projection organization	12	9	2.3	6.7	3.9e-05	0.02	4	BP
GO:0005200	structural constituent of cytoskeleton	12	9	2.3	6.7	3.9e-05	0.02	4	BP
GO:0051783	regulation of nuclear division	25	14	4.7	9.3	3.9e-05	0.02	3	BP
GO:0097485	neuron projection guidance	31	16	5.9	10.1	4.3e-05	0.022	2.7	BP
GO:0007411	axon guidance	31	16	5.9	10.1	4.3e-05	0.022	2.7	BP
GO:0044782	cilium organization	17	11	3.2	7.8	4.4e-05	0.022	3.4	BP
GO:0005216	ion channel activity	175	55	33.1	21.9	4.5e-05	0.022	1.7	MF
GO:0004386	helicase activity	57	24	10.8	13.2	4.5e-05	0.022	2.2	MF
GO:0030029	actin filament-based process	71	28	13.4	14.6	4.5e-05	0.022	2.1	BP
GO:0051090	regulation of sequence-specific DNA binding transcription factor activity	6	6	1.1	4.9	4.6e-05	0.024	5.3	BP
GO:0042692	muscle cell differentiation	64	26	12.1	13.9	4.6e-05	0.024	2.1	BP
GO:0005871	kinesin complex	10	8	1.9	6.1	5.1e-05	0.026	4.2	CC
GO:0048523	negative regulation of cellular process	120	41	22.7	18.3	5.1e-05	0.026	1.8	BP
GO:0043005	neuron projection	75	29	14.2	14.8	5.1e-05	0.026	2	CC
GO:0071822	protein complex subunit organization	90	33	17	16	5.6e-05	0.03	1.9	BP
GO:0051240	positive regulation of multicellular organismal process	109	38	20.6	17.4	5.8e-05	0.032	1.8	BP
GO:0022838	substrate-specific channel activity	181	56	34.3	21.7	6.2e-05	0.034	1.6	MF
GO:0043623	cellular protein complex assembly	65	26	12.3	13.7	6.3e-05	0.036	2.1	BP
GO:0051094	positive regulation of developmental process	98	35	18.6	16.4	6.4e-05	0.036	1.9	BP
GO:0042127	regulation of cell proliferation	35	17	6.6	10.4	6.7e-05	0.036	2.6	BP
GO:0035264	multicellular organism growth	110	38	20.8	17.2	7.2e-05	0.036	1.8	BP
GO:0051726	regulation of cell cycle	62	25	11.7	13.3	7.4e-05	0.036	2.1	BP
GO:0042303	molting cycle	95	34	18	16	7.7e-05	0.036	1.9	BP
GO:0007267	cell-cell signaling	52	22	9.8	12.2	8.5e-05	0.038	2.2	BP
GO:0008324	cation transmembrane transporter activity	200	60	37.9	22.1	9.3e-05	0.038	1.6	MF
GO:0033043	regulation of organelle organization	39	18	7.4	10.6	9.6e-05	0.038	2.4	BP
GO:0036477	somatodendritic compartment	49	21	9.3	11.7	9.8e-05	0.04	2.3	CC
GO:0097435	supramolecular fiber organization	63	25	11.9	13.1	0.0001	0.042	2.1	BP
GO:0097730	non-motile cilium	21	12	4	8	0.00011	0.044	3	CC
GO:0030695	GTPase regulator activity	21	12	4	8	0.00011	0.044	3	MF
GO:0007265	Ras protein signal transduction	21	12	4	8	0.00011	0.044	3	BP
GO:0003008	system process	89	32	16.9	15.1	0.00011	0.044	1.9	BP
GO:0009887	animal organ morphogenesis	30	15	5.7	9.3	0.00012	0.046	2.6	BP
GO:0015077	monovalent inorganic cation transmembrane transporter activity	128	42	24.2	17.8	0.00012	0.048	1.7	MF
GO:0006811	ion transport	331	90	62.7	27.3	0.00012	0.048	1.4	BP
GO:0043025	neuronal cell body	43	19	8.1	10.9	0.00013	0.048	2.3	CC
GO:0040014	regulation of multicellular organism growth	105	36	19.9	16.1	0.00013	0.048	1.8	BP
GO:0040017	positive regulation of locomotion	50	21	9.5	11.5	0.00014	0.048	2.2	BP

## Sheet: Cluster2
Table S6B. Gene Ontology enrichment analysis of cluster 2
Category ID	Category Name	#Genes Category	#Genes Assigned	#Genes Expected	#Genes Enriched	p-value	Corrected p-value	Fold	Domain Name
GO:0016021	integral component of membrane	710	319	131.1	187.9	1.5e-64	<0.001	2.4	CC
GO:0044425	membrane part	781	339	144.2	194.8	3.1e-64	<0.001	2.4	CC
GO:0031224	intrinsic component of membrane	712	319	131.5	187.5	3.5e-64	<0.001	2.4	CC
GO:0004872	receptor activity	295	169	54.5	114.5	9.6e-52	<0.001	3.1	MF
GO:0099600	transmembrane receptor activity	233	144	43	101	9.5e-50	<0.001	3.3	MF
GO:0038023	signaling receptor activity	241	141	44.5	96.5	1.2e-44	<0.001	3.2	MF
GO:0004888	transmembrane signaling receptor activity	188	118	34.7	83.3	8e-42	<0.001	3.4	MF
GO:0004930	G-protein coupled receptor activity	122	87	22.5	64.5	1.4e-37	<0.001	3.9	MF
GO:0007186	G-protein coupled receptor signaling pathway	158	100	29.2	70.8	5.2e-36	<0.001	3.4	BP
GO:0055085	transmembrane transport	370	162	68.3	93.7	1.7e-30	<0.001	2.4	BP
GO:0006810	transport	797	274	147.2	126.8	2.5e-29	<0.001	1.9	BP
GO:0051234	establishment of localization	803	275	148.3	126.7	4e-29	<0.001	1.9	BP
GO:0007154	cell communication	459	178	84.8	93.2	1e-25	<0.001	2.1	BP
GO:0007165	signal transduction	425	166	78.5	87.5	2e-24	<0.001	2.1	BP
GO:0006811	ion transport	331	139	61.1	77.9	4.5e-24	<0.001	2.3	BP
GO:0022857	transmembrane transporter activity	363	146	67	79	5.2e-23	<0.001	2.2	MF
GO:0051716	cellular response to stimulus	484	177	89.4	87.6	3.3e-22	<0.001	2	BP
GO:0022891	substrate-specific transmembrane transporter activity	312	129	57.6	71.4	1.1e-21	<0.001	2.2	MF
GO:0022892	substrate-specific transporter activity	326	131	60.2	70.8	1.1e-20	<0.001	2.2	MF
GO:0005216	ion channel activity	175	86	32.3	53.7	1.4e-20	<0.001	2.7	MF
GO:0015075	ion transmembrane transporter activity	289	120	53.4	66.6	2.1e-20	<0.001	2.2	MF
GO:0022803	passive transmembrane transporter activity	186	89	34.3	54.7	2.9e-20	<0.001	2.6	MF
GO:0015267	channel activity	186	89	34.3	54.7	2.9e-20	<0.001	2.6	MF
GO:0022836	gated channel activity	101	60	18.7	41.3	4.9e-20	<0.001	3.2	MF
GO:0022838	substrate-specific channel activity	181	87	33.4	53.6	5.3e-20	<0.001	2.6	MF
GO:0022834	ligand-gated channel activity	68	44	12.6	31.4	4.8e-17	<0.001	3.5	MF
GO:0015276	ligand-gated ion channel activity	68	44	12.6	31.4	4.8e-17	<0.001	3.5	MF
GO:0005230	extracellular ligand-gated ion channel activity	62	41	11.4	29.6	1.8e-16	<0.001	3.6	MF
GO:0050794	regulation of cellular process	793	231	146.4	84.6	1.3e-14	<0.001	1.6	BP
GO:0034220	ion transmembrane transport	128	61	23.6	37.4	3.4e-14	<0.001	2.6	BP
GO:0050789	regulation of biological process	1215	317	224.4	92.6	1.1e-12	<0.001	1.4	BP
GO:0008324	cation transmembrane transporter activity	200	79	36.9	42.1	1.8e-12	<0.001	2.1	MF
GO:0006812	cation transport	200	78	36.9	41.1	5.4e-12	<0.001	2.1	BP
GO:0005261	cation channel activity	112	51	20.7	30.3	3.7e-11	<0.001	2.5	MF
GO:0006813	potassium ion transport	64	35	11.8	23.2	8e-11	<0.001	3	BP
GO:0030001	metal ion transport	147	60	27.1	32.9	1.8e-10	<0.001	2.2	BP
GO:0022890	inorganic cation transmembrane transporter activity	170	66	31.4	34.6	3e-10	<0.001	2.1	MF
GO:0005267	potassium channel activity	52	30	9.6	20.4	3.1e-10	<0.001	3.1	MF
GO:0007600	sensory perception	40	25	7.4	17.6	8.9e-10	<0.001	3.4	BP
GO:0050877	nervous system process	46	27	8.5	18.5	1.4e-09	<0.001	3.2	BP
GO:0015079	potassium ion transmembrane transporter activity	59	31	10.9	20.1	3.6e-09	<0.001	2.8	MF
GO:0005231	excitatory extracellular ligand-gated ion channel activity	20	16	3.7	12.3	3.9e-09	<0.001	4.3	MF
GO:0030594	neurotransmitter receptor activity	20	16	3.7	12.3	3.9e-09	<0.001	4.3	MF
GO:0007606	sensory perception of chemical stimulus	37	23	6.8	16.2	4.9e-09	<0.001	3.4	BP
GO:0098662	inorganic cation transmembrane transport	66	33	12.2	20.8	5.8e-09	<0.001	2.7	BP
GO:0098660	inorganic ion transmembrane transport	66	33	12.2	20.8	5.8e-09	<0.001	2.7	BP
GO:0015672	monovalent inorganic cation transport	125	50	23.1	26.9	1.3e-08	<0.001	2.2	BP
GO:0098655	cation transmembrane transport	68	33	12.6	20.4	1.5e-08	<0.001	2.6	BP
GO:0044459	plasma membrane part	127	50	23.5	26.5	2.5e-08	<0.001	2.1	CC
GO:0015671	oxygen transport	24	17	4.4	12.6	2.9e-08	<0.001	3.8	BP
GO:0015669	gas transport	24	17	4.4	12.6	2.9e-08	<0.001	3.8	BP
GO:0071805	potassium ion transmembrane transport	40	23	7.4	15.6	4e-08	<0.001	3.1	BP
GO:0071804	cellular potassium ion transport	40	23	7.4	15.6	4e-08	<0.001	3.1	BP
GO:0005886	plasma membrane	205	70	37.9	32.1	4.8e-08	<0.001	1.8	CC
GO:0046873	metal ion transmembrane transporter activity	147	54	27.1	26.9	1.1e-07	<0.001	2	MF
GO:0044456	synapse part	45	24	8.3	15.7	1.5e-07	<0.001	2.9	CC
GO:0071944	cell periphery	219	71	40.4	30.6	3.9e-07	<0.001	1.8	CC
GO:0022824	transmitter-gated ion channel activity	15	12	2.8	9.2	4e-07	<0.001	4.3	MF
GO:0022835	transmitter-gated channel activity	15	12	2.8	9.2	4e-07	<0.001	4.3	MF
GO:0007187	G-protein coupled receptor signaling pathway, coupled to cyclic nucleotide second messenger	11	10	2	8	4.1e-07	<0.001	4.9	BP
GO:0007188	adenylate cyclase-modulating G-protein coupled receptor signaling pathway	11	10	2	8	4.1e-07	<0.001	4.9	BP
GO:0019825	oxygen binding	30	18	5.5	12.5	5.1e-07	<0.001	3.2	MF
GO:0097458	neuron part	103	40	19	21	9.4e-07	<0.001	2.1	CC
GO:0003008	system process	89	36	16.4	19.6	1e-06	<0.001	2.2	BP
GO:0098794	postsynapse	21	14	3.9	10.1	1.6e-06	<0.001	3.6	CC
GO:0015077	monovalent inorganic cation transmembrane transporter activity	128	46	23.6	22.4	1.9e-06	<0.001	1.9	MF
GO:0045211	postsynaptic membrane	19	13	3.5	9.5	2.5e-06	<0.001	3.7	CC
GO:0042221	response to chemical	175	57	32.3	24.7	4.6e-06	<0.001	1.8	BP
GO:0015464	acetylcholine receptor activity	15	11	2.8	8.2	5.4e-06	<0.001	4	MF
GO:0097060	synaptic membrane	23	14	4.2	9.8	7.8e-06	<0.001	3.3	CC
GO:0009755	hormone-mediated signaling pathway	47	22	8.7	13.3	8.1e-06	<0.001	2.5	BP
GO:0043401	steroid hormone mediated signaling pathway	47	22	8.7	13.3	8.1e-06	<0.001	2.5	BP
GO:0008188	neuropeptide receptor activity	11	9	2	7	9.4e-06	<0.001	4.4	MF
GO:0005887	integral component of plasma membrane	41	20	7.6	12.4	9.6e-06	<0.001	2.6	CC
GO:0003707	steroid hormone receptor activity	51	23	9.4	13.6	1.1e-05	0.002	2.4	MF
GO:0071396	cellular response to lipid	51	23	9.4	13.6	1.1e-05	0.002	2.4	BP
GO:0032870	cellular response to hormone stimulus	58	25	10.7	14.3	1.2e-05	0.002	2.3	BP
GO:0071407	cellular response to organic cyclic compound	48	22	8.9	13.1	1.2e-05	0.002	2.5	BP
GO:0071383	cellular response to steroid hormone stimulus	48	22	8.9	13.1	1.2e-05	0.002	2.5	BP
GO:0099094	ligand-gated cation channel activity	16	11	3	8	1.4e-05	0.002	3.7	MF
GO:0031226	intrinsic component of plasma membrane	42	20	7.8	12.2	1.5e-05	0.002	2.6	CC
GO:0014070	response to organic cyclic compound	49	22	9	13	1.9e-05	0.006	2.4	BP
GO:0048545	response to steroid hormone	49	22	9	13	1.9e-05	0.006	2.4	BP
GO:0001653	peptide receptor activity	14	10	2.6	7.4	2.2e-05	0.008	3.9	MF
GO:0008528	G-protein coupled peptide receptor activity	14	10	2.6	7.4	2.2e-05	0.008	3.9	MF
GO:0033993	response to lipid	53	23	9.8	13.2	2.4e-05	0.008	2.3	BP
GO:1904315	transmitter-gated ion channel activity involved in regulation of postsynaptic membrane potential	12	9	2.2	6.8	3.1e-05	0.01	4.1	MF
GO:0019897	extrinsic component of plasma membrane	12	9	2.2	6.8	3.1e-05	0.01	4.1	CC
GO:0022848	acetylcholine-gated cation-selective channel activity	12	9	2.2	6.8	3.1e-05	0.01	4.1	MF
GO:0098960	postsynaptic neurotransmitter receptor activity	12	9	2.2	6.8	3.1e-05	0.01	4.1	MF
GO:0099529	neurotransmitter receptor activity involved in regulation of postsynaptic membrane potential	12	9	2.2	6.8	3.1e-05	0.01	4.1	MF
GO:0009725	response to hormone	61	25	11.3	13.7	3.5e-05	0.01	2.2	BP
GO:0005834	heterotrimeric G-protein complex	10	8	1.8	6.2	4.2e-05	0.016	4.3	CC
GO:1905360	GTPase complex	10	8	1.8	6.2	4.2e-05	0.016	4.3	CC
GO:0031234	extrinsic component of cytoplasmic side of plasma membrane	10	8	1.8	6.2	4.2e-05	0.016	4.3	CC
GO:0071495	cellular response to endogenous stimulus	69	27	12.7	14.3	4.6e-05	0.016	2.1	BP
GO:0046483	heterocycle metabolic process	575	143	106.2	36.8	5e-05	0.016	1.3	BP
GO:0034702	ion channel complex	23	13	4.2	8.8	5e-05	0.016	3.1	CC
GO:1901360	organic cyclic compound metabolic process	600	148	110.8	37.2	5.7e-05	0.018	1.3	BP
GO:0070887	cellular response to chemical stimulus	85	31	15.7	15.3	6.4e-05	0.022	2	BP
GO:0043005	neuron projection	75	28	13.8	14.2	8.9e-05	0.022	2	CC
GO:1902495	transmembrane transporter complex	24	13	4.4	8.6	9.1e-05	0.024	2.9	CC
GO:0009719	response to endogenous stimulus	72	27	13.3	13.7	0.00011	0.028	2	BP
GO:0010033	response to organic substance	91	32	16.8	15.2	0.00011	0.028	1.9	BP
GO:0006725	cellular aromatic compound metabolic process	576	141	106.4	34.6	0.00012	0.034	1.3	BP
GO:0031683	G-protein beta/gamma-subunit complex binding	11	8	2	6	0.00013	0.042	3.9	MF
GO:0098562	cytoplasmic side of membrane	11	8	2	6	0.00013	0.042	3.9	CC
GO:0098552	side of membrane	11	8	2	6	0.00013	0.042	3.9	CC
GO:0009898	cytoplasmic side of plasma membrane	11	8	2	6	0.00013	0.042	3.9	CC
GO:0005244	voltage-gated ion channel activity	31	15	5.7	9.3	0.00014	0.042	2.6	MF
GO:0022832	voltage-gated channel activity	31	15	5.7	9.3	0.00014	0.042	2.6	MF
GO:0003700	transcription factor activity, sequence-specific DNA binding	182	54	33.6	20.4	0.00014	0.042	1.6	MF
GO:0015074	DNA integration	19	11	3.5	7.5	0.00014	0.042	3.1	BP
GO:0009612	response to mechanical stimulus	19	11	3.5	7.5	0.00014	0.042	3.1	BP
GO:1990351	transporter complex	25	13	4.6	8.4	0.00016	0.048	2.8	CC
GO:0022843	voltage-gated cation channel activity	25	13	4.6	8.4	0.00016	0.048	2.8	MF

## Sheet: Cluster3
Table S6C. Gene Ontology enrichment analysis of cluster 3
Category ID	Category Name	#Genes Category	#Genes Assigned	#Genes Expected	#Genes Enriched	p-value	Corrected p-value	Fold	Domain Name
GO:0036211	protein modification process	456	119	60.5	58.5	4.1e-14	<0.001	2	BP
GO:0006464	cellular protein modification process	456	119	60.5	58.5	4.1e-14	<0.001	2	BP
GO:0043412	macromolecule modification	465	119	61.7	57.3	1.8e-13	<0.001	1.9	BP
GO:0004672	protein kinase activity	261	78	34.6	43.4	8.5e-13	<0.001	2.3	MF
GO:0006468	protein phosphorylation	280	80	37.1	42.9	5.7e-12	<0.001	2.2	BP
GO:0016773	phosphotransferase activity, alcohol group as acceptor	278	79	36.9	42.1	1.1e-11	<0.001	2.1	MF
GO:0044267	cellular protein metabolic process	562	128	74.5	53.5	1.4e-10	<0.001	1.7	BP
GO:0006796	phosphate-containing compound metabolic process	469	110	62.2	47.8	5.1e-10	<0.001	1.8	BP
GO:0016301	kinase activity	300	79	39.8	39.2	6.1e-10	<0.001	2	MF
GO:0016772	transferase activity, transferring phosphorus-containing groups	396	96	52.5	43.5	1.1e-09	<0.001	1.8	MF
GO:0016310	phosphorylation	323	82	42.8	39.2	1.9e-09	<0.001	1.9	BP
GO:0006793	phosphorus metabolic process	484	110	64.2	45.8	3.5e-09	<0.001	1.7	BP
GO:0005524	ATP binding	452	100	60	40	7.9e-08	<0.001	1.7	MF
GO:0032559	adenyl ribonucleotide binding	454	100	60.2	39.8	1e-07	<0.001	1.7	MF
GO:0030554	adenyl nucleotide binding	466	102	61.8	40.2	1e-07	<0.001	1.7	MF
GO:0004713	protein tyrosine kinase activity	55	22	7.3	14.7	6.9e-07	0.002	3	Mf
GO:0035639	purine ribonucleoside triphosphate binding	508	105	67.4	37.6	1.3e-06	0.002	1.6	MF
GO:0032555	purine ribonucleotide binding	511	105	67.8	37.2	1.7e-06	0.002	1.5	MF
GO:0017076	purine nucleotide binding	527	107	69.9	37.1	2.4e-06	0.002	1.5	MF
GO:0032553	ribonucleotide binding	521	106	69.1	36.9	2.4e-06	0.002	1.5	MF
GO:0097367	carbohydrate derivative binding	534	106	70.8	35.2	7.8e-06	0.006	1.5	Mf
GO:0018108	peptidyl-tyrosine phosphorylation	14	9	1.9	7.1	1.3e-05	0.014	4.8	BP
GO:0018212	peptidyl-tyrosine modification	14	9	1.9	7.1	1.3e-05	0.014	4.8	BP
GO:0043168	anion binding	600	113	79.6	33.4	4.5e-05	0.026	1.4	MF
GO:0016740	transferase activity	706	129	93.6	35.4	5.6e-05	0.028	1.4	MF
GO:0000166	nucleotide binding	647	119	85.8	33.2	8.3e-05	0.044	1.4	MF
GO:1901265	nucleoside phosphate binding	647	119	85.8	33.2	8.3e-05	0.044	1.4	MF

## Sheet: Cluster4
Table S6D. Gene Ontology enrichment analysis of cluster 4
Category ID	Category Name	#Genes Category	#Genes Assigned	#Genes Expected	#Genes Enriched	p-value	Corrected p-value	Fold	Domain Name
GO:0005694	chromosome	77	39	9.2	29.8	9.2e-17	<0.001	4.2	CC
GO:0005634	nucleus	432	112	51.8	60.2	2.9e-16	<0.001	2.2	CC
GO:0044427	chromosomal part	69	35	8.3	26.7	3.3e-15	<0.001	4.2	CC
GO:0006260	DNA replication	38	25	4.6	20.4	8.4e-15	<0.001	5.5	BP
GO:0003677	DNA binding	328	87	39.3	47.7	1.9e-13	<0.001	2.2	MF
GO:0007049	cell cycle	155	52	18.6	33.4	1.1e-12	<0.001	2.8	BP
GO:0090304	nucleic acid metabolic process	442	105	53	52	1.2e-12	<0.001	2	BP
GO:0006259	DNA metabolic process	114	41	13.7	27.3	2.3e-11	<0.001	3	BP
GO:0031981	nuclear lumen	70	30	8.4	21.6	7.4e-11	<0.001	3.6	CC
GO:0003676	nucleic acid binding	563	119	67.5	51.5	1.4e-10	<0.001	1.8	MF
GO:0051276	chromosome organization	98	36	11.7	24.3	1.9e-10	<0.001	3.1	BP
GO:0000785	chromatin	54	25	6.5	18.5	3.8e-10	<0.001	3.9	CC
GO:0006139	nucleobase-containing compound metabolic process	546	114	65.4	48.6	7.8e-10	<0.001	1.7	BP
GO:0044428	nuclear part	103	36	12.3	23.7	9.6e-10	<0.001	2.9	CC
GO:0006725	cellular aromatic compound metabolic process	576	117	69	48	2.6e-09	<0.001	1.7	BP
GO:0006261	DNA-dependent DNA replication	15	12	1.8	10.2	2.7e-09	<0.001	6.7	BP
GO:0005515	protein binding	1114	195	133.5	61.5	5.7e-09	<0.001	1.5	MF
GO:0009059	macromolecule biosynthetic process	485	101	58.1	42.9	9e-09	<0.001	1.7	BP
GO:0046483	heterocycle metabolic process	575	115	68.9	46.1	9.1e-09	<0.001	1.7	BP
GO:0043231	intracellular membrane-bounded organelle	650	126	77.9	48.1	1.2e-08	<0.001	1.6	CC
GO:0051301	cell division	50	22	6	16	1.4e-08	<0.001	3.7	BP
GO:0034645	cellular macromolecule biosynthetic process	483	100	57.9	42.1	1.5e-08	<0.001	1.7	BP
GO:0000228	nuclear chromosome	22	14	2.6	11.4	1.5e-08	<0.001	5.3	CC
GO:1901360	organic cyclic compound metabolic process	600	118	71.9	46.1	1.6e-08	<0.001	1.6	BP
GO:0000278	mitotic cell cycle	63	25	7.6	17.4	1.9e-08	<0.001	3.3	BP
GO:0071103	DNA conformation change	47	21	5.6	15.4	2.2e-08	<0.001	3.7	BP
GO:0031323	regulation of cellular metabolic process	333	75	39.9	35.1	2.8e-08	<0.001	1.9	BP
GO:0006323	DNA packaging	40	19	4.8	14.2	3e-08	<0.001	4	BP
GO:0000793	condensed chromosome	12	10	1.4	8.6	3.1e-08	<0.001	7	CC
GO:0060255	regulation of macromolecule metabolic process	377	82	45.2	36.8	3.3e-08	<0.001	1.8	BP
GO:0006270	DNA replication initiation	8	8	1	7	4.2e-08	<0.001	8.3	BP
GO:0006333	chromatin assembly or disassembly	37	18	4.4	13.6	4.3e-08	<0.001	4.1	BP
GO:0080090	regulation of primary metabolic process	350	77	41.9	35.1	5.3e-08	<0.001	1.8	BP
GO:0043233	organelle lumen	94	31	11.3	19.7	6.6e-08	<0.001	2.8	CC
GO:0070013	intracellular organelle lumen	94	31	11.3	19.7	6.6e-08	<0.001	2.8	CC
GO:0022402	cell cycle process	114	35	13.7	21.3	7.3e-08	<0.001	2.6	BP
GO:0043227	membrane-bounded organelle	690	129	82.7	46.3	7.5e-08	<0.001	1.6	CC
GO:0019222	regulation of metabolic process	390	83	46.7	36.3	7.5e-08	<0.001	1.8	BP
GO:0051171	regulation of nitrogen compound metabolic process	344	75	41.2	33.8	1.2e-07	<0.001	1.8	BP
GO:0006325	chromatin organization	64	24	7.7	16.3	1.3e-07	<0.001	3.1	BP
GO:0046983	protein dimerization activity	73	26	8.7	17.3	1.3e-07	<0.001	3	CC
GO:0034728	nucleosome organization	36	17	4.3	12.7	1.8e-07	<0.001	3.9	BP
GO:0071824	protein-DNA complex subunit organization	36	17	4.3	12.7	1.8e-07	<0.001	3.9	BP
GO:0005622	intracellular	1150	193	137.8	55.2	1.9e-07	<0.001	1.4	CC
GO:0005654	nucleoplasm	40	18	4.8	13.2	1.9e-07	<0.001	3.8	CC
GO:0043229	intracellular organelle	910	159	109.1	49.9	2.2e-07	<0.001	1.5	CC
GO:0044260	cellular macromolecule metabolic process	991	170	118.8	51.2	2.7e-07	<0.001	1.4	BP
GO:0042555	MCM complex	7	7	0.8	6.2	3.5e-07	<0.001	8.3	CC
GO:0010468	regulation of gene expression	317	69	38	31	4e-07	<0.001	1.8	BP
GO:0044454	nuclear chromosome part	17	11	2	9	4.4e-07	<0.001	5.4	CC
GO:0000786	nucleosome	34	16	4.1	11.9	4.4e-07	<0.001	3.9	CC
GO:0065004	protein-DNA complex assembly	34	16	4.1	11.9	4.4e-07	<0.001	3.9	BP
GO:0006334	nucleosome assembly	34	16	4.1	11.9	4.4e-07	<0.001	3.9	BP
GO:0016070	RNA metabolic process	344	73	41.2	31.8	5.3e-07	<0.001	1.8	BP
GO:0019219	regulation of nucleobase-containing compound metabolic process	290	64	34.8	29.2	6.4e-07	<0.001	1.8	BP
GO:0031497	chromatin assembly	35	16	4.2	11.8	7.2e-07	<0.001	3.8	BP
GO:0044815	DNA packaging complex	35	16	4.2	11.8	7.2e-07	<0.001	3.8	CC
GO:0034641	cellular nitrogen compound metabolic process	650	119	77.9	41.1	7.9e-07	<0.001	1.5	BP
GO:0032774	RNA biosynthetic process	292	64	35	29	8.3e-07	<0.001	1.8	BP
GO:0044446	intracellular organelle part	337	71	40.4	30.6	1e-06	<0.001	1.8	CC
GO:0032993	protein-DNA complex	36	16	4.3	11.7	1.1e-06	<0.001	3.7	CC
GO:0051252	regulation of RNA metabolic process	283	62	33.9	28.1	1.3e-06	<0.001	1.8	BP
GO:0044424	intracellular part	1093	181	131	50	1.3e-06	<0.001	1.4	CC
GO:0006996	organelle organization	265	59	31.8	27.2	1.3e-06	<0.001	1.9	BP
GO:0044422	organelle part	384	78	46	32	1.3e-06	<0.001	1.7	CC
GO:0010556	regulation of macromolecule biosynthetic process	284	62	34	28	1.4e-06	0.002	1.8	BP
GO:0043228	non-membrane-bounded organelle	315	67	37.8	29.2	1.4e-06	0.002	1.8	CC
GO:0043232	intracellular non-membrane-bounded organelle	315	67	37.8	29.2	1.4e-06	0.002	1.8	CC
GO:0009889	regulation of biosynthetic process	286	62	34.3	27.7	1.8e-06	0.002	1.8	BP
GO:0031326	regulation of cellular biosynthetic process	286	62	34.3	27.7	1.8e-06	0.002	1.8	BP
GO:2000112	regulation of cellular macromolecule biosynthetic process	283	61	33.9	27.1	2.7e-06	0.002	1.8	BP
GO:0097659	nucleic acid-templated transcription	289	61	34.6	26.4	5.5e-06	0.002	1.8	BP
GO:0006351	transcription, DNA-templated	289	61	34.6	26.4	5.5e-06	0.002	1.8	BP
GO:0046982	protein heterodimerization activity	40	16	4.8	11.2	6.2e-06	0.002	3.3	MF
GO:0044451	nucleoplasm part	28	13	3.4	9.6	6.5e-06	0.002	3.9	CC
GO:0044464	cell part	1354	212	162.3	49.7	8.2e-06	0.002	1.3	CC
GO:2001141	regulation of RNA biosynthetic process	274	58	32.8	25.2	8.5e-06	0.002	1.8	BP
GO:0048731	system development	328	66	39.3	26.7	1.2e-05	0.004	1.7	BP
GO:0140097	catalytic activity, acting on DNA	51	18	6.1	11.9	1.3e-05	0.004	2.9	MF
GO:1903506	regulation of nucleic acid-templated transcription	273	57	32.7	24.3	1.6e-05	0.004	1.7	BP
GO:0006355	regulation of transcription, DNA-templated	273	57	32.7	24.3	1.6e-05	0.004	1.7	BP
GO:0007155	cell adhesion	47	17	5.6	11.4	1.6e-05	0.004	3	BP
GO:0016043	cellular component organization	397	76	47.6	28.4	1.8e-05	0.004	1.6	BP
GO:0000790	nuclear chromatin	13	8	1.6	6.4	3.1e-05	0.016	5.1	CC
GO:0060465	pharynx development	32	13	3.8	9.2	3.8e-05	0.016	3.4	BP
GO:0035295	tube development	50	17	6	11	4e-05	0.016	2.8	BP
GO:0043234	protein complex	189	42	22.7	19.3	4.5e-05	0.018	1.9	CC
GO:0034654	nucleobase-containing compound biosynthetic process	365	69	43.7	25.3	6.5e-05	0.026	1.6	BP
GO:0055123	digestive system development	39	14	4.7	9.3	9.6e-05	0.046	3	BP
GO:0048565	digestive tract development	39	14	4.7	9.3	9.6e-05	0.046	3	BP

## Sheet: Cluster5
Table S6E. Gene Ontology enrichment analysis of cluster 5
Category ID	Category Name	#Genes Category	#Genes Assigned	#Genes Expected	#Genes Enriched	p-value	Corrected p-value	Fold	Domain Name
GO:0005840	ribosome	64	43	6.7	36.3	1.2e-27	<0.001	6.4	CC
GO:0003735	structural constituent of ribosome	60	41	6.3	34.7	7.5e-27	<0.001	6.6	MF
GO:0006518	peptide metabolic process	89	46	9.3	36.7	1.6e-22	<0.001	5	BP
GO:0006412	translation	82	44	8.5	35.5	1.8e-22	<0.001	5.1	BP
GO:0043043	peptide biosynthetic process	83	44	8.7	35.3	3.4e-22	<0.001	5.1	BP
GO:0043604	amide biosynthetic process	88	44	9.2	34.8	7.4e-21	<0.001	4.8	BP
GO:1990904	ribonucleoprotein complex	91	44	9.5	34.5	4.1e-20	<0.001	4.6	CC
GO:0030529	intracellular ribonucleoprotein complex	91	44	9.5	34.5	4.1e-20	<0.001	4.6	CC
GO:0043603	cellular amide metabolic process	100	46	10.4	35.6	7.4e-20	<0.001	4.4	BP
GO:0044444	cytoplasmic part	437	104	45.6	58.4	1.2e-16	<0.001	2.3	CC
GO:0005737	cytoplasm	597	126	62.2	63.8	1.4e-15	<0.001	2	CC
GO:0055114	oxidation-reduction process	281	73	29.3	43.7	5.1e-14	<0.001	2.5	BP
GO:1901566	organonitrogen compound biosynthetic process	232	64	24.2	39.8	9.9e-14	<0.001	2.6	BP
GO:0016491	oxidoreductase activity	371	85	38.7	46.3	8.6e-13	<0.001	2.2	MF
GO:0005615	extracellular space	88	28	9.2	18.8	3.4e-08	<0.001	3.1	CC
GO:0043228	non-membrane-bounded organelle	315	65	32.8	32.2	3.9e-08	<0.001	2	CC
GO:0043232	intracellular non-membrane-bounded organelle	315	65	32.8	32.2	3.9e-08	<0.001	2	CC
GO:0019752	carboxylic acid metabolic process	145	38	15.1	22.9	5.1e-08	<0.001	2.5	BP
GO:0043436	oxoacid metabolic process	151	38	15.7	22.3	1.6e-07	0.002	2.4	BP
GO:0006091	generation of precursor metabolites and energy	36	16	3.8	12.2	1.7e-07	0.002	4.3	BP
GO:0006082	organic acid metabolic process	152	38	15.8	22.2	1.9e-07	0.002	2.4	BP
GO:0005975	carbohydrate metabolic process	123	33	12.8	20.2	2.1e-07	0.002	2.6	BP
GO:0016052	carbohydrate catabolic process	22	12	2.3	9.7	3.7e-07	0.002	5.2	BP
GO:0032787	monocarboxylic acid metabolic process	63	21	6.6	14.4	7.4e-07	0.002	3.2	BP
GO:0044281	small molecule metabolic process	258	53	26.9	26.1	8.4e-07	0.002	2	BP
GO:0044424	intracellular part	1093	162	113.9	48.1	8.6e-07	0.002	1.4	CC
GO:0044421	extracellular region part	119	30	12.4	17.6	3.1e-06	0.002	2.4	CC
GO:0009058	biosynthetic process	662	105	69	36	4.9e-06	0.002	1.5	BP
GO:0044391	ribosomal subunit	19	10	2	8	5.6e-06	0.002	5	CC
GO:0046939	nucleotide phosphorylation	19	10	2	8	5.6e-06	0.002	5	BP
GO:0006165	nucleoside diphosphate phosphorylation	19	10	2	8	5.6e-06	0.002	5	BP
GO:0005622	intracellular	1150	164	119.9	44.1	7.9e-06	0.004	1.4	CC
GO:0044464	cell part	1354	185	141.1	43.9	2.8e-05	0.01	1.3	CC
GO:0006090	pyruvate metabolic process	18	9	1.9	7.1	2.9e-05	0.012	4.8	BP
GO:0009132	nucleoside diphosphate metabolic process	22	10	2.3	7.7	2.9e-05	0.012	4.4	BP
GO:1901576	organic substance biosynthetic process	634	98	66.1	31.9	3e-05	0.012	1.5	BP
GO:0044249	cellular biosynthetic process	630	97	65.7	31.3	3.9e-05	0.012	1.5	BP
GO:0043229	intracellular organelle	910	131	94.9	36.1	4.8e-05	0.016	1.4	CC
GO:0007568	aging	205	40	21.4	18.6	6.3e-05	0.022	1.9	BP
GO:0006096	glycolytic process	16	8	1.7	6.3	8.1e-05	0.036	4.8	BP
GO:0006757	ATP generation from ADP	16	8	1.7	6.3	8.1e-05	0.036	4.8	BP
GO:0015980	energy derivation by oxidation of organic compounds	20	9	2.1	6.9	8.1e-05	0.036	4.3	BP
GO:0006732	coenzyme metabolic process	49	15	5.1	9.9	8.7e-05	0.038	2.9	BP
GO:0010259	multicellular organism aging	202	39	21.1	17.9	9.9e-05	0.046	1.9	BP
GO:0008340	determination of adult lifespan	202	39	21.1	17.9	9.9e-05	0.046	1.9	BP
GO:0044262	cellular carbohydrate metabolic process	25	10	2.6	7.4	0.00011	0.048	3.8	BP

## Sheet: Cluster6
Table S6F. Gene Ontology enrichment analysis of cluster 6
Category ID	Category Name	#Genes Category	#Genes Assigned	#Genes Expected	#Genes Enriched	p-value	Corrected p-value	Fold	Domain Name
GO:0006796	phosphate-containing compound metabolic process	469	79	36.9	42.1	4e-11	<0.001	2.1	BP
GO:0006468	protein phosphorylation	280	55	22.1	32.9	1.4e-10	<0.001	2.5	BP
GO:0006793	phosphorus metabolic process	484	79	38.1	40.9	1.9e-10	<0.001	2.1	BP
GO:0004672	protein kinase activity	261	51	20.6	30.4	7.9e-10	<0.001	2.5	MF
GO:0016310	phosphorylation	323	57	25.4	31.6	4.3e-09	<0.001	2.2	BP
GO:0016773	phosphotransferase activity, alcohol group as acceptor	278	51	21.9	29.1	7.6e-09	<0.001	2.3	BP
GO:0036211	protein modification process	456	71	35.9	35.1	1.4e-08	<0.001	2	BP
GO:0006464	cellular protein modification process	456	71	35.9	35.1	1.4e-08	<0.001	2	BP
GO:0016301	kinase activity	300	53	23.6	29.4	1.5e-08	<0.001	2.2	MF
GO:0043412	macromolecule modification	465	71	36.6	34.4	3.1e-08	<0.001	1.9	BP
GO:0031143	pseudopodium	8	7	0.6	6.4	1.4e-07	0.002	11.1	CC
GO:0016311	dephosphorylation	74	20	5.8	14.2	6.6e-07	0.002	3.4	BP
GO:0004721	phosphoprotein phosphatase activity	73	19	5.7	13.3	2.3e-06	0.002	3.3	MF
GO:0016772	transferase activity, transferring phosphorus-containing groups	396	58	31.2	26.8	2.4e-06	0.002	1.9	MF
GO:0044267	cellular protein metabolic process	562	74	44.3	29.7	5.8e-06	0.006	1.7	BP
GO:0006470	protein dephosphorylation	64	16	5	11	2.5e-05	0.014	3.2	BP
GO:0004725	protein tyrosine phosphatase activity	59	15	4.6	10.4	3.6e-05	0.018	3.2	MF
GO:0005184	neuropeptide hormone activity	10	6	0.8	5.2	3.7e-05	0.018	7.6	MF
GO:0016791	phosphatase activity	100	20	7.9	12.1	8.4e-05	0.04	2.5	MF

## Sheet: Cluster7
Table S6G. Gene Ontology enrichment analysis of cluster 7
Category ID	Category Name	#Genes Category	#Genes Assigned	#Genes Expected	#Genes Enriched	p-value	Corrected p-value	Fold	Domain Name
GO:0007218	neuropeptide signaling pathway	15	12	0.9	11.1	1.1e-12	<0.001	12.9	BP
GO:0005179	hormone activity	24	8	1.5	6.5	6.3e-05	0.036	5.4	MF

## Sheet: Cluster8
Table S6H. Gene Ontology enrichment analysis of cluster 8
Category ID	Category Name	#Genes Category	#Genes Assigned	#Genes Expected	#Genes Enriched	p-value	Corrected p-value	Fold	Domain Name
GO:0070011	peptidase activity, acting on L-amino acid peptides	374	73	19.5	53.5	1e-23	<0.001	3.7	MF
GO:0008233	peptidase activity	385	74	20.1	53.9	1.3e-23	<0.001	3.7	MF
GO:0004190	aspartic-type endopeptidase activity	103	38	5.4	32.6	4.8e-23	<0.001	7.1	MF
GO:0070001	aspartic-type peptidase activity	103	38	5.4	32.6	4.8e-23	<0.001	7.1	MF
GO:0006508	proteolysis	413	74	21.6	52.4	1.1e-21	<0.001	3.4	BP
GO:0016787	hydrolase activity	965	115	50.4	64.6	2.8e-18	<0.001	2.3	MF
GO:0004175	endopeptidase activity	235	46	12.3	33.7	3e-15	<0.001	3.7	MF
GO:0140096	catalytic activity, acting on a protein	764	83	39.9	43.1	5.3e-11	<0.001	2.1	MF
GO:0008234	cysteine-type peptidase activity	81	18	4.2	13.8	1.3e-07	<0.001	4.3	MF
GO:0019538	protein metabolic process	1006	87	52.5	34.5	1.1e-06	<0.001	1.7	BP
GO:1901564	organonitrogen compound metabolic process	1184	91	61.8	29.2	7.1e-05	0.046	1.5	BP
GO:0004553	hydrolase activity, hydrolyzing O-glycosyl compounds	63	11	3.3	7.7	0.00037	0.152	3.3	MF
GO:0016798	hydrolase activity, acting on glycosyl bonds	64	11	3.3	7.7	0.00042	0.156	3.3	MF
GO:0003993	acid phosphatase activity	24	6	1.3	4.7	0.0012	0.284	4.8	MF
GO:0042626	ATPase activity, coupled to transmembrane movement of substances	34	7	1.8	5.2	0.0016	0.35	3.9	MF
GO:0043492	ATPase activity, coupled to movement of substances	34	7	1.8	5.2	0.0016	0.35	3.9	MF
GO:0015399	primary active transmembrane transporter activity	35	7	1.8	5.2	0.0019	0.392	3.8	MF
GO:0015405	P-P-bond-hydrolysis-driven transmembrane transporter activity	35	7	1.8	5.2	0.0019	0.392	3.8	MF
GO:0016820	hydrolase activity, acting on acid anhydrides, catalyzing transmembrane movement of substances	35	7	1.8	5.2	0.0019	0.392	3.8	MF
GO:0030162	regulation of proteolysis	27	6	1.4	4.6	0.0023	0.426	4.3	BP
GO:0052547	regulation of peptidase activity	27	6	1.4	4.6	0.0023	0.426	4.3	BP

## Sheet: Cluster9
Table S6I. Gene Ontology enrichment analysis of cluster 9
Category ID	Category Name	#Genes Category	#Genes Assigned	#Genes Expected	#Genes Enriched	p-value	Corrected p-value	Fold	Domain Name
GO:0042302	structural constituent of cuticle	97	52	4.5	47.5	4.7e-44	<0.001	11.5	MF
GO:0018996	molting cycle, collagen and cuticulin-based cuticle	91	21	4.2	16.8	7.3e-10	<0.001	5	BP
GO:0042303	molting cycle	95	21	4.4	16.6	1.7e-09	<0.001	4.7	BP
GO:0005581	collagen trimer	20	8	0.9	7.1	1.6e-06	<0.001	8.6	CC
GO:0040014	regulation of multicellular organism growth	105	17	4.9	12.1	6.3e-06	<0.001	3.5	BP
GO:0035264	multicellular organism growth	110	17	5.1	11.9	1.2e-05	<0.001	3.3	BP
GO:0048638	regulation of developmental growth	111	17	5.2	11.8	1.4e-05	<0.001	3.3	BP
GO:0048589	developmental growth	121	17	5.6	11.4	4.3e-05	0.01	3	BP
GO:0008289	lipid binding	47	10	2.2	7.8	4.8e-05	0.012	4.6	MF
GO:0040002	collagen and cuticulin-based cuticle development	43	9	2	7	0.00013	0.048	4.5	BP
GO:0042335	cuticle development	43	9	2	7	0.00013	0.048	4.5	BP

## Sheet: Cluster10
Table S6J. Gene Ontology enrichment analysis of cluster 10
Category ID	Category Name	#Genes Category	#Genes Assigned	#Genes Expected	#Genes Enriched	p-value	Corrected p-value	Fold	Domain Name
GO:0070011	peptidase activity, acting on L-amino acid peptides	374	60	11.1	48.9	3.4e-28	<0.001	5.4	MF
GO:0008233	peptidase activity	385	60	11.4	48.6	1.7e-27	<0.001	5.3	MF
GO:0006508	proteolysis	413	59	12.2	46.8	5.6e-25	<0.001	4.8	BP
GO:0017171	serine hydrolase activity	52	21	1.5	19.5	3.3e-19	<0.001	13.6	MF
GO:0008236	serine-type peptidase activity	52	21	1.5	19.5	3.3e-19	<0.001	13.6	MF
GO:0140096	catalytic activity, acting on a protein	764	63	22.7	40.3	3.2e-14	<0.001	2.8	MF
GO:0016787	hydrolase activity	965	72	28.6	43.4	5.1e-14	<0.001	2.5	MF
GO:0004175	endopeptidase activity	235	32	7	25	3.4e-13	<0.001	4.6	MF
GO:0008234	cysteine-type peptidase activity	81	19	2.4	16.6	1.5e-12	<0.001	7.9	MF
GO:0019538	protein metabolic process	1006	68	29.8	38.2	3.3e-11	<0.001	2.3	BP
GO:0004185	serine-type carboxypeptidase activity	15	9	0.4	8.6	6.7e-11	<0.001	20.2	MF
GO:0070008	serine-type exopeptidase activity	15	9	0.4	8.6	6.7e-11	<0.001	20.2	MF
GO:1901564	organonitrogen compound metabolic process	1184	73	35.1	37.9	3.8e-10	<0.001	2.1	BP
GO:0004197	cysteine-type endopeptidase activity	18	9	0.5	8.5	6e-10	<0.001	16.9	MF
GO:0004252	serine-type endopeptidase activity	21	9	0.6	8.4	3.4e-09	<0.001	14.5	MF
GO:0004180	carboxypeptidase activity	26	9	0.8	8.2	3.1e-08	<0.001	11.7	Mf
GO:0005615	extracellular space	88	15	2.6	12.4	3.8e-08	<0.001	5.7	CC
GO:0043170	macromolecule metabolic process	1463	76	43.4	32.6	3e-07	<0.001	1.8	BP
GO:0008238	exopeptidase activity	33	9	1	8	3.2e-07	<0.001	9.2	MF
GO:0042302	structural constituent of cuticle	97	14	2.9	11.1	9.1e-07	<0.001	4.9	MF
GO:0044421	extracellular region part	119	15	3.5	11.5	2.2e-06	0.002	4.3	CC
GO:0008237	metallopeptidase activity	136	16	4	12	2.5e-06	0.002	4	MF
GO:0006807	nitrogen compound metabolic process	1596	77	47.3	29.7	4.6e-06	0.002	1.6	BP
GO:0071704	organic substance metabolic process	1868	86	55.4	30.6	6.9e-06	0.006	1.6	BP
GO:0044238	primary metabolic process	1792	83	53.1	29.9	8.6e-06	0.006	1.6	BP
