# Supplementary material for: Stage-specific transcriptome of Bursaphelenchus xylophilus reveals temporal regulation of effector genes and roles of the dauer-like stages in the lifecycle
Source: Sci Rep. 2019 Apr 15;9:6080. doi: 10.1038/s41598-019-42570-7 (PMC6465311; doi:10.1038/s41598-019-42570-7)
Supplement: Supplementary file 3 — Supplementary Table S7 [file 41598_2019_42570_MOESM3_ESM.xlsx]

## Sheet: Germline
Table S7A. GO enrichment analysis of germline-enriched genes
GO.ID	GO.Term	Annotated	Significant	Expected	FisherTest	Category
GO:0003677	DNA binding	553	133	64.44	1.3e-17	MF
GO:0010556	regulation of macromolecule biosynthetic process	504	119	54.88	1.3e-17	BP
GO:0080090	regulation of primary metabolic process	621	137	67.62	1.5e-17	BP
GO:2000112	regulation of cellular macromolecule biosynthetic process	501	118	54.56	2.2e-17	BP
GO:0009889	regulation of biosynthetic process	508	119	55.32	2.5e-17	BP
GO:0031326	regulation of cellular biosynthetic process	508	119	55.32	2.5e-17	BP
GO:0042302	structural constituent of cuticle	104	46	12.12	3.9e-17	MF
GO:2001141	regulation of RNA biosynthetic process	481	114	52.38	5.1e-17	BP
GO:0051252	regulation of RNA metabolic process	494	116	53.79	5.5e-17	BP
GO:0006355	regulation of transcription, DNA-templated	478	113	52.05	8.8e-17	BP
GO:1903506	regulation of nucleic acid-templated transcription	478	113	52.05	8.8e-17	BP
GO:0019219	regulation of nucleobase-containing compound metabolic process	510	118	55.54	9.5e-17	BP
GO:0031323	regulation of cellular metabolic process	601	132	65.44	1e-16	BP
GO:0051171	regulation of nitrogen compound metabolic process	526	120	57.28	1.6e-16	BP
GO:0060255	regulation of macromolecule metabolic process	672	140	73.18	1.2e-15	BP
GO:0032774	RNA biosynthetic process	541	119	58.91	4e-15	BP
GO:0006351	transcription, DNA-templated	537	117	58.48	1.5e-14	BP
GO:0097659	nucleic acid-templated transcription	537	117	58.48	1.5e-14	BP
GO:0010468	regulation of gene expression	566	121	61.63	2.1e-14	BP
GO:0019222	regulation of metabolic process	698	140	76.01	3.1e-14	BP
GO:0005694	chromosome	102	38	10.62	2.9e-13	CC
GO:0032993	protein-DNA complex	42	23	4.37	1e-12	CC
GO:0044427	chromosomal part	87	34	9.06	1.1e-12	CC
GO:0022610	biological adhesion	64	29	6.97	2.4e-12	BP
GO:0000786	nucleosome	40	22	4.16	2.9e-12	CC
GO:0007155	cell adhesion	61	28	6.64	3.8e-12	BP
GO:0035295	tube development	61	28	6.64	3.8e-12	BP
GO:0044815	DNA packaging complex	41	22	4.27	5.6e-12	CC
GO:0031497	chromatin assembly	43	23	4.68	5.9e-12	BP
GO:0071103	DNA conformation change	58	27	6.32	6.2e-12	BP
GO:0034654	nucleobase-containing compound biosynthetic process	689	132	75.03	7e-12	BP
GO:0000785	chromatin	62	27	6.46	1.3e-11	CC
GO:0006323	DNA packaging	48	24	5.23	1.4e-11	BP
GO:0006333	chromatin assembly or disassembly	45	23	4.9	2e-11	BP
GO:0006334	nucleosome assembly	42	22	4.57	3e-11	BP
GO:0019438	aromatic compound biosynthetic process	707	132	76.99	4.8e-11	BP
GO:0065004	protein-DNA complex assembly	43	22	4.68	5.5e-11	BP
GO:0003700	transcription factor activity, sequence-specific DNA binding	302	75	35.19	5.8e-11	MF
GO:0001071	nucleic acid binding transcription factor activity	303	75	35.31	6.9e-11	MF
GO:0051276	chromosome organization	99	35	10.78	7.2e-11	BP
GO:0018130	heterocycle biosynthetic process	712	132	77.53	7.9e-11	BP
GO:0034728	nucleosome organization	44	22	4.79	9.9e-11	BP
GO:0071824	protein-DNA complex subunit organization	46	22	5.01	3e-10	BP
GO:0043565	sequence-specific DNA binding	283	70	32.98	3.2e-10	MF
GO:0045165	cell fate commitment	67	27	7.3	3.7e-10	BP
GO:0048699	generation of neurons	130	40	14.16	4.1e-10	BP
GO:1901362	organic cyclic compound biosynthetic process	730	132	79.49	4.7e-10	BP
GO:0006325	chromatin organization	82	30	8.93	6.4e-10	BP
GO:0030182	neuron differentiation	122	38	13.29	7.7e-10	BP
GO:0007156	homophilic cell adhesion via plasma membrane adhesion molecules	13	11	1.42	1.5e-09	BP
GO:0040011	locomotion	849	146	92.45	1.8e-09	BP
GO:0005634	nucleus	877	142	91.32	1.8e-09	CC
GO:0000122	negative regulation of transcription from RNA polymerase II promoter	42	20	4.57	2.2e-09	BP
GO:0001708	cell fate specification	46	21	5.01	2.2e-09	BP
GO:0022008	neurogenesis	138	40	15.03	2.9e-09	BP
GO:0003676	nucleic acid binding	1125	192	131.09	3.1e-09	MF
GO:0007399	nervous system development	161	44	17.53	3.6e-09	BP
GO:0098742	cell-cell adhesion via plasma-membrane adhesion molecules	14	11	1.52	6.4e-09	BP
GO:0045892	negative regulation of transcription, DNA-templated	54	22	5.88	1.3e-08	BP
GO:1902679	negative regulation of RNA biosynthetic process	54	22	5.88	1.3e-08	BP
GO:1903507	negative regulation of nucleic acid-templated transcription	54	22	5.88	1.3e-08	BP
GO:0051253	negative regulation of RNA metabolic process	55	22	5.99	1.9e-08	BP
GO:0045934	negative regulation of nucleobase-containing compound metabolic process	60	23	6.53	2.3e-08	BP
GO:0060465	pharynx development	39	18	4.25	2.6e-08	BP
GO:0048666	neuron development	111	33	12.09	3.7e-08	BP
GO:0010558	negative regulation of macromolecule biosynthetic process	66	24	7.19	3.9e-08	BP
GO:2000113	negative regulation of cellular macromolecule biosynthetic process	66	24	7.19	3.9e-08	BP
GO:0009059	macromolecule biosynthetic process	984	158	107.15	5.3e-08	BP
GO:0009890	negative regulation of biosynthetic process	67	24	7.3	5.4e-08	BP
GO:0031327	negative regulation of cellular biosynthetic process	67	24	7.3	5.4e-08	BP
GO:0007389	pattern specification process	49	20	5.34	5.6e-08	BP
GO:0048565	digestive tract development	49	20	5.34	5.6e-08	BP
GO:0055123	digestive system development	49	20	5.34	5.6e-08	BP
GO:0034645	cellular macromolecule biosynthetic process	980	157	106.72	6.9e-08	BP
GO:0090304	nucleic acid metabolic process	953	153	103.78	9.3e-08	BP
GO:0051172	negative regulation of nitrogen compound metabolic process	69	24	7.51	1e-07	BP
GO:0009653	anatomical structure morphogenesis	695	119	75.68	1.1e-07	BP
GO:0048731	system development	667	115	72.63	1.2e-07	BP
GO:0050794	regulation of cellular process	1439	213	156.7	1.3e-07	BP
GO:0005488	binding	4628	609	539.27	1.6e-07	MF
GO:0009887	organ morphogenesis	43	18	4.68	1.7e-07	BP
GO:0031324	negative regulation of cellular metabolic process	93	28	10.13	3e-07	BP
GO:0006357	regulation of transcription from RNA polymerase II promoter	126	34	13.72	3.1e-07	BP
GO:0031175	neuron projection development	105	30	11.43	4e-07	BP
GO:0046983	protein dimerization activity	126	35	14.68	5.2e-07	MF
GO:0016070	RNA metabolic process	761	125	82.87	5.3e-07	BP
GO:0050789	regulation of biological process	2328	313	253.5	9e-07	BP
GO:0046982	protein heterodimerization activity	63	22	7.34	1.1e-06	MF
GO:0060562	epithelial tube morphogenesis	8	7	0.87	1.3e-06	BP
GO:0048523	negative regulation of cellular process	214	47	23.3	1.5e-06	BP
GO:0032501	multicellular organismal process	2264	304	246.53	1.8e-06	BP
GO:0044707	single-multicellular organism process	2109	285	229.66	2.8e-06	BP
GO:0098609	cell-cell adhesion	25	12	2.72	3.5e-06	BP
GO:0032502	developmental process	2213	296	240.98	4e-06	BP
GO:0065007	biological regulation	2541	333	276.7	4.4e-06	BP
GO:0005578	proteinaceous extracellular matrix	31	13	3.23	5.1e-06	CC
GO:0001704	formation of primary germ layer	15	9	1.63	5.6e-06	BP
GO:0030154	cell differentiation	477	83	51.94	6.1e-06	BP
GO:0050793	regulation of developmental process	369	68	40.18	6.3e-06	BP
GO:0006366	transcription from RNA polymerase II promoter	149	35	16.23	6.9e-06	BP
GO:0061564	axon development	86	24	9.36	9.1e-06	BP
GO:0006139	nucleobase-containing compound metabolic process	1156	169	125.88	9.6e-06	BP
GO:0051239	regulation of multicellular organismal process	410	73	44.65	1e-05	BP
GO:0044767	single-organism developmental process	2188	290	238.26	1.3e-05	BP
GO:0009888	tissue development	231	47	25.15	1.3e-05	BP
GO:0043170	macromolecule metabolic process	2626	339	285.95	1.5e-05	BP
GO:0007160	cell-matrix adhesion	10	7	1.09	1.6e-05	BP
GO:0031589	cell-substrate adhesion	10	7	1.09	1.6e-05	BP
GO:0006260	DNA replication	58	18	6.32	2.5e-05	BP
GO:0007411	axon guidance	53	17	5.77	2.6e-05	BP
GO:0097485	neuron projection guidance	53	17	5.77	2.6e-05	BP
GO:0006725	cellular aromatic compound metabolic process	1192	171	129.8	2.6e-05	BP
GO:0000904	cell morphogenesis involved in differentiation	69	20	7.51	2.8e-05	BP
GO:0048812	neuron projection morphogenesis	69	20	7.51	2.8e-05	BP
GO:0048869	cellular developmental process	511	85	55.64	2.8e-05	BP
GO:0004867	serine-type endopeptidase inhibitor activity	28	12	3.26	3e-05	MF
GO:0005515	protein binding	2107	297	245.51	3.1e-05	MF
GO:0060795	cell fate commitment involved in formation of primary germ layer	14	8	1.52	3.1e-05	BP
GO:0031012	extracellular matrix	46	15	4.79	3.5e-05	CC
GO:0005576	extracellular region	267	49	27.8	3.7e-05	CC
GO:0006270	DNA replication initiation	8	6	0.87	3.8e-05	BP
GO:0007409	axonogenesis	65	19	7.08	3.8e-05	BP
GO:0003002	regionalization	26	11	2.83	3.9e-05	BP
GO:0006261	DNA-dependent DNA replication	18	9	1.96	4e-05	BP
GO:0035239	tube morphogenesis	18	9	1.96	4e-05	BP
GO:0010605	negative regulation of macromolecule metabolic process	143	32	15.57	4.8e-05	BP
GO:0030030	cell projection organization	143	32	15.57	4.8e-05	BP
GO:0046483	heterocycle metabolic process	1188	169	129.37	4.9e-05	BP
GO:0048856	anatomical structure development	2162	283	235.43	5.2e-05	BP
GO:0048519	negative regulation of biological process	378	66	41.16	5.2e-05	BP
GO:1901360	organic cyclic compound metabolic process	1224	173	133.29	5.6e-05	BP
GO:0042303	molting cycle	170	36	18.51	5.7e-05	BP
GO:0048667	cell morphogenesis involved in neuron differentiation	67	19	7.3	6.1e-05	BP
GO:0060102	collagen and cuticulin-based cuticle extracellular matrix	6	5	0.62	6.6e-05	CC
GO:0043169	cation binding	1212	182	141.23	6.6e-05	MF
GO:0009892	negative regulation of metabolic process	146	32	15.9	7.3e-05	BP
GO:0000981	RNA polymerase II transcription factor activity, sequence-specific DNA binding	26	11	3.03	7.4e-05	MF
GO:0046872	metal ion binding	1207	181	140.64	7.5e-05	MF
GO:0048638	regulation of developmental growth	226	44	24.61	7.6e-05	BP
GO:0000902	cell morphogenesis	115	27	12.52	7.7e-05	BP
GO:0010629	negative regulation of gene expression	115	27	12.52	7.7e-05	BP
GO:0044249	cellular biosynthetic process	1256	176	136.77	7.8e-05	BP
GO:0018996	molting cycle, collagen and cuticulin-based cuticle	166	35	18.08	7.9e-05	BP
GO:0000793	condensed chromosome	16	8	1.67	7.9e-05	CC
GO:0042693	muscle cell fate commitment	6	5	0.65	8.3e-05	BP
GO:0060485	mesenchyme development	6	5	0.65	8.3e-05	BP
GO:0048639	positive regulation of developmental growth	173	36	18.84	8.4e-05	BP
GO:1901576	organic substance biosynthetic process	1261	176	137.31	9.7e-05	BP
GO:0051094	positive regulation of developmental process	215	42	23.41	0.0001	BP
GO:0048598	embryonic morphogenesis	123	28	13.39	0.0001	BP
GO:0005509	calcium ion binding	182	39	21.21	0.0001	MF
GO:0000278	mitotic cell cycle	106	25	11.54	0.00013	BP
GO:0048593	camera-type eye morphogenesis	4	4	0.44	0.00014	BP
GO:0048762	mesenchymal cell differentiation	4	4	0.44	0.00014	BP
GO:0060788	ectodermal placode formation	4	4	0.44	0.00014	BP
GO:0071696	ectodermal placode development	4	4	0.44	0.00014	BP
GO:0071697	ectodermal placode morphogenesis	4	4	0.44	0.00014	BP
GO:0048589	developmental growth	246	46	26.79	0.00014	BP
GO:0040018	positive regulation of multicellular organism growth	171	35	18.62	0.00015	BP
GO:0051240	positive regulation of multicellular organismal process	226	43	24.61	0.00016	BP
GO:0009058	biosynthetic process	1315	181	143.19	0.00017	BP
GO:0001709	cell fate determination	13	7	1.42	0.00017	BP
GO:0043010	camera-type eye development	13	7	1.42	0.00017	BP
GO:0009611	response to wounding	21	9	2.29	0.00018	BP
GO:0048858	cell projection morphogenesis	96	23	10.45	0.00019	BP
GO:0040014	regulation of multicellular organism growth	214	41	23.3	0.00019	BP
GO:0003682	chromatin binding	33	12	3.85	0.0002	MF
GO:0042555	MCM complex	7	5	0.73	0.00021	CC
GO:0010171	body morphogenesis	300	53	32.67	0.00021	BP
GO:0007275	multicellular organismal development	2018	262	219.75	0.00022	BP
GO:0007423	sensory organ development	26	10	2.83	0.00023	BP
GO:0048562	embryonic organ morphogenesis	10	6	1.09	0.00023	BP
GO:0044260	cellular macromolecule metabolic process	1959	255	213.32	0.00024	BP
GO:0001714	endodermal cell fate specification	7	5	0.76	0.00026	BP
GO:0050768	negative regulation of neurogenesis	7	5	0.76	0.00026	BP
GO:0051961	negative regulation of nervous system development	7	5	0.76	0.00026	BP
GO:0051962	positive regulation of nervous system development	7	5	0.76	0.00026	BP
GO:0043167	ion binding	1266	185	147.52	0.00027	MF
GO:0032990	cell part morphogenesis	99	23	10.78	0.0003	BP
GO:0060322	head development	18	8	1.96	0.00031	BP
GO:0044271	cellular nitrogen compound biosynthetic process	939	134	102.25	0.00031	BP
GO:0016055	Wnt signaling pathway	27	10	2.94	0.00033	BP
GO:1905114	cell surface receptor signaling pathway involved in cell-cell signaling	27	10	2.94	0.00033	BP
GO:0001654	eye development	23	9	2.5	0.00041	BP
GO:0035264	multicellular organism growth	222	41	24.17	0.00043	BP
GO:0042981	regulation of apoptotic process	43	13	4.68	0.00044	BP
GO:0051270	regulation of cellular component movement	28	10	3.05	0.00046	BP
GO:0198738	cell-cell signaling by wnt Gene Ontology Term	28	10	3.05	0.00046	BP
GO:0060041	retina development in camera-type eye	11	6	1.2	0.00047	BP
GO:0071214	cellular response to abiotic stimulus	11	6	1.2	0.00047	BP
GO:0045944	positive regulation of transcription from RNA polymerase II promoter	49	14	5.34	0.00052	BP
GO:0001764	neuron migration	15	7	1.63	0.00052	BP
GO:1902532	negative regulation of intracellular signal transduction	15	7	1.63	0.00052	BP
GO:0007049	cell cycle	289	50	31.47	0.00053	BP
GO:0043066	negative regulation of apoptotic process	24	9	2.61	0.00059	BP
GO:1903047	mitotic cell cycle process	85	20	9.26	0.00062	BP
GO:0009953	dorsal;ventral pattern formation	5	4	0.54	0.00064	BP
GO:0042694	muscle cell fate specification	5	4	0.54	0.00064	BP
GO:0045167	asymmetric protein localization involved in cell fate determination	5	4	0.54	0.00064	BP
GO:0045666	positive regulation of neuron differentiation	5	4	0.54	0.00064	BP
GO:0050769	positive regulation of neurogenesis	5	4	0.54	0.00064	BP
GO:0065001	specification of axis polarity	5	4	0.54	0.00064	BP
GO:0001706	endoderm formation	8	5	0.87	0.00064	BP
GO:0001711	endodermal cell fate commitment	8	5	0.87	0.00064	BP
GO:0035987	endodermal cell differentiation	8	5	0.87	0.00064	BP
GO:0005198	structural molecule activity	328	58	38.22	0.00065	MF
GO:0048513	organ development	537	82	58.48	0.00072	BP
GO:0007596	blood coagulation	16	7	1.74	0.00083	BP
GO:0007599	hemostasis	16	7	1.74	0.00083	BP
GO:0050817	coagulation	16	7	1.74	0.00083	BP
GO:0043069	negative regulation of programmed cell death	25	9	2.72	0.00083	BP
GO:0048592	eye morphogenesis	12	6	1.31	0.00085	BP
GO:0043067	regulation of programmed cell death	57	15	6.21	0.00086	BP
GO:0005913	cell-cell adherens junction	9	5	0.94	0.00106	CC
GO:0000775	chromosome, centromeric region	13	6	1.35	0.00112	CC
GO:0010557	positive regulation of macromolecule biosynthetic process	71	17	7.73	0.00127	BP
GO:0007420	brain development	17	7	1.85	0.00129	BP
GO:0042060	wound healing	17	7	1.85	0.00129	BP
GO:0050878	regulation of body fluid levels	17	7	1.85	0.00129	BP
GO:0000087	mitotic M phase	3	3	0.33	0.00129	BP
GO:0001649	osteoblast differentiation	3	3	0.33	0.00129	BP
GO:0001837	epithelial to mesenchymal transition	3	3	0.33	0.00129	BP
GO:0002165	instar larval or pupal development	3	3	0.33	0.00129	BP
GO:0007444	imaginal disc development	3	3	0.33	0.00129	BP
GO:0007552	metamorphosis	3	3	0.33	0.00129	BP
GO:0007560	imaginal disc morphogenesis	3	3	0.33	0.00129	BP
GO:0016539	intein-mediated protein splicing	3	3	0.33	0.00129	BP
GO:0030908	protein splicing	3	3	0.33	0.00129	BP
GO:0031076	embryonic camera-type eye development	3	3	0.33	0.00129	BP
GO:0035114	imaginal disc-derived appendage morphogenesis	3	3	0.33	0.00129	BP
GO:0035120	post-embryonic appendage morphogenesis	3	3	0.33	0.00129	BP
GO:0048048	embryonic eye morphogenesis	3	3	0.33	0.00129	BP
GO:0048563	post-embryonic organ morphogenesis	3	3	0.33	0.00129	BP
GO:0048596	embryonic camera-type eye morphogenesis	3	3	0.33	0.00129	BP
GO:0048707	instar larval or pupal morphogenesis	3	3	0.33	0.00129	BP
GO:0048737	imaginal disc-derived appendage development	3	3	0.33	0.00129	BP
GO:0048854	brain morphogenesis	3	3	0.33	0.00129	BP
GO:0098763	mitotic cell cycle phase	3	3	0.33	0.00129	BP
GO:1902667	regulation of axon guidance	3	3	0.33	0.00129	BP
GO:0007492	endoderm development	9	5	0.98	0.00131	BP
GO:0090596	sensory organ morphogenesis	13	6	1.42	0.00143	BP
GO:0044420	extracellular matrix component	18	7	1.87	0.00145	CC
GO:0008158	hedgehog receptor activity	30	10	3.5	0.00148	MF
GO:0005886	plasma membrane	326	51	33.94	0.0015	CC
GO:0044212	transcription regulatory region DNA binding	35	11	4.08	0.0015	MF
GO:0040002	collagen and cuticulin-based cuticle development	66	16	7.19	0.00152	BP
GO:0060548	negative regulation of cell death	27	9	2.94	0.00157	BP
GO:0031325	positive regulation of cellular metabolic process	111	23	12.09	0.00165	BP
GO:0009954	proximal;distal pattern formation	6	4	0.65	0.00175	BP
GO:0035107	appendage morphogenesis	6	4	0.65	0.00175	BP
GO:0045665	negative regulation of neuron differentiation	6	4	0.65	0.00175	BP
GO:0009891	positive regulation of biosynthetic process	73	17	7.95	0.00176	BP
GO:0031328	positive regulation of cellular biosynthetic process	73	17	7.95	0.00176	BP
GO:0007369	gastrulation	55	14	5.99	0.00179	BP
GO:0045893	positive regulation of transcription, DNA-templated	61	15	6.64	0.00181	BP
GO:1902680	positive regulation of RNA biosynthetic process	61	15	6.64	0.00181	BP
GO:1903508	positive regulation of nucleic acid-templated transcription	61	15	6.64	0.00181	BP
GO:0009605	response to external stimulus	146	28	15.9	0.0019	BP
GO:0007417	central nervous system development	18	7	1.96	0.00191	BP
GO:0051960	regulation of nervous system development	28	9	3.05	0.00209	BP
GO:0042335	cuticle development	68	16	7.4	0.00212	BP
GO:0051254	positive regulation of RNA metabolic process	62	15	6.75	0.00215	BP
GO:0048568	embryonic organ development	14	6	1.52	0.00227	BP
GO:0009798	axis specification	10	5	1.09	0.00238	BP
GO:0009880	embryonic pattern specification	10	5	1.09	0.00238	BP
GO:0000975	regulatory region DNA binding	37	11	4.31	0.00246	MF
GO:0001067	regulatory region nucleic acid binding	37	11	4.31	0.00246	MF
GO:0071944	cell periphery	358	54	37.28	0.00254	CC
GO:0007059	chromosome segregation	57	14	6.21	0.00257	BP
GO:0006935	chemotaxis	82	18	8.93	0.00264	BP
GO:0098687	chromosomal region	15	6	1.56	0.00272	CC
GO:0001012	RNA polymerase II regulatory region DNA binding	18	7	2.1	0.00284	MF
GO:0048729	tissue morphogenesis	179	32	19.49	0.00305	BP
GO:0007067	mitotic nuclear division	52	13	5.66	0.00306	BP
GO:0098813	nuclear chromosome segregation	52	13	5.66	0.00306	BP
GO:0000794	condensed nuclear chromosome	7	4	0.73	0.00314	CC
GO:0022402	cell cycle process	254	42	27.66	0.00348	BP
GO:0042330	taxis	91	19	9.91	0.0037	BP
GO:0048732	gland development	7	4	0.76	0.00373	BP
GO:0048736	appendage development	7	4	0.76	0.00373	BP
GO:0090068	positive regulation of cell cycle process	7	4	0.76	0.00373	BP
GO:0060429	epithelium development	189	33	20.58	0.00389	BP
GO:0010628	positive regulation of gene expression	72	16	7.84	0.00392	BP
GO:0016331	morphogenesis of embryonic epithelium	11	5	1.2	0.00398	BP
GO:0045597	positive regulation of cell differentiation	11	5	1.2	0.00398	BP
GO:0005654	nucleoplasm	110	21	11.45	0.00404	CC
GO:0046661	male sex differentiation	42	11	4.57	0.00427	BP
GO:0008270	zinc ion binding	541	83	63.04	0.00438	MF
GO:0001503	ossification	4	3	0.44	0.00473	BP
GO:0009946	proximal;distal axis specification	4	3	0.44	0.00473	BP
GO:0010085	polarity specification of proximal;distal axis	4	3	0.44	0.00473	BP
GO:0035270	endocrine system development	4	3	0.44	0.00473	BP
GO:0072006	nephron development	4	3	0.44	0.00473	BP
GO:0072073	kidney epithelium development	4	3	0.44	0.00473	BP
GO:0045138	nematode male tail tip morphogenesis	37	10	4.03	0.00497	BP
GO:0050767	regulation of neurogenesis	26	8	2.83	0.00497	BP
GO:0048468	cell development	391	59	42.58	0.0052	BP
GO:0009893	positive regulation of metabolic process	121	23	13.18	0.00521	BP
GO:0005581	collagen trimer	22	7	2.29	0.00537	CC
GO:0010941	regulation of cell death	68	15	7.4	0.00553	BP
GO:0016043	cellular component organization	807	110	87.88	0.00553	BP
GO:0010604	positive regulation of macromolecule metabolic process	115	22	12.52	0.00574	BP
GO:0005044	scavenger receptor activity	4	3	0.47	0.00576	MF
GO:0005527	macrolide binding	4	3	0.47	0.00576	MF
GO:0005528	FK506 binding	4	3	0.47	0.00576	MF
GO:0038024	cargo receptor activity	4	3	0.47	0.00576	MF
GO:0010467	gene expression	976	130	106.28	0.00578	BP
GO:0030162	regulation of proteolysis	38	10	4.14	0.0061	BP
GO:0052547	regulation of peptidase activity	38	10	4.14	0.0061	BP
GO:0090598	male anatomical structure morphogenesis	38	10	4.14	0.0061	BP
GO:0010721	negative regulation of cell development	12	5	1.31	0.00622	BP
GO:0030246	carbohydrate binding	59	14	6.87	0.00668	MF
GO:0010720	positive regulation of cell development	8	4	0.87	0.00681	BP
GO:0031981	nuclear lumen	167	28	17.39	0.00682	CC
GO:0000819	sister chromatid segregation	22	7	2.4	0.00694	BP
GO:0045596	negative regulation of cell differentiation	17	6	1.85	0.00704	BP
GO:0005912	adherens junction	18	6	1.87	0.00768	CC
GO:0070161	anchoring junction	18	6	1.87	0.00768	CC
GO:0000228	nuclear chromosome	29	8	3.02	0.00774	CC
GO:0051173	positive regulation of nitrogen compound metabolic process	77	16	8.38	0.00777	BP
GO:0048522	positive regulation of cellular process	228	37	24.83	0.00802	BP
GO:0044699	single-organism process	3960	462	431.22	0.00829	BP
GO:0006259	DNA metabolic process	206	34	22.43	0.00835	BP
GO:0032989	cellular component morphogenesis	222	36	24.17	0.00894	BP
GO:0004857	enzyme inhibitor activity	67	15	7.81	0.00894	MF
GO:0045935	positive regulation of nucleobase-containing compound metabolic process	72	15	7.84	0.00956	BP
GO:0030855	epithelial cell differentiation	18	6	1.96	0.0096	BP
GO:0002009	morphogenesis of an epithelium	171	29	18.62	0.00985	BP
GO:0030414	peptidase inhibitor activity	56	13	6.53	0.01063	MF
GO:0061134	peptidase regulator activity	56	13	6.53	0.01063	MF
GO:0032133	chromosome passenger complex	2	2	0.21	0.01082	CC
GO:0045120	pronucleus	2	2	0.21	0.01082	CC
GO:0000279	M phase	5	3	0.54	0.01086	BP
GO:0001501	skeletal system development	5	3	0.54	0.01086	BP
GO:0001655	urogenital system development	5	3	0.54	0.01086	BP
GO:0001822	kidney development	5	3	0.54	0.01086	BP
GO:0010248	establishment or maintenance of transmembrane electrochemical gradient	5	3	0.54	0.01086	BP
GO:0022403	cell cycle phase	5	3	0.54	0.01086	BP
GO:0043473	pigmentation	5	3	0.54	0.01086	BP
GO:0044848	biological phase	5	3	0.54	0.01086	BP
GO:0048846	axon extension involved in axon guidance	5	3	0.54	0.01086	BP
GO:0071478	cellular response to radiation	5	3	0.54	0.01086	BP
GO:0072001	renal system development	5	3	0.54	0.01086	BP
GO:1902284	neuron projection extension involved in neuron projection guidance	5	3	0.54	0.01086	BP
GO:0008285	negative regulation of cell proliferation	9	4	0.98	0.01122	BP
GO:0033563	dorsal;ventral axon guidance	9	4	0.98	0.01122	BP
GO:0006022	aminoglycan metabolic process	24	7	2.61	0.01161	BP
GO:0030334	regulation of cell migration	24	7	2.61	0.01161	BP
GO:2000145	regulation of cell motility	24	7	2.61	0.01161	BP
GO:0000082	G1;S transition of mitotic cell cycle	2	2	0.22	0.01184	BP
GO:0001656	metanephros development	2	2	0.22	0.01184	BP
GO:0001783	B cell apoptotic process	2	2	0.22	0.01184	BP
GO:0001838	embryonic epithelial tube formation	2	2	0.22	0.01184	BP
GO:0002072	optic cup morphogenesis involved in camera-type eye development	2	2	0.22	0.01184	BP
GO:0002902	regulation of B cell apoptotic process	2	2	0.22	0.01184	BP
GO:0002903	negative regulation of B cell apoptotic process	2	2	0.22	0.01184	BP
GO:0006304	DNA modification	2	2	0.22	0.01184	BP
GO:0006305	DNA alkylation	2	2	0.22	0.01184	BP
GO:0006306	DNA methylation	2	2	0.22	0.01184	BP
GO:0007379	segment specification	2	2	0.22	0.01184	BP
GO:0007472	wing disc morphogenesis	2	2	0.22	0.01184	BP
GO:0007476	imaginal disc-derived wing morphogenesis	2	2	0.22	0.01184	BP
GO:0008586	imaginal disc-derived wing vein morphogenesis	2	2	0.22	0.01184	BP
GO:0010570	regulation of filamentous growth	2	2	0.22	0.01184	BP
GO:0014029	neural crest formation	2	2	0.22	0.01184	BP
GO:0014031	mesenchymal cell development	2	2	0.22	0.01184	BP
GO:0014032	neural crest cell development	2	2	0.22	0.01184	BP
GO:0014033	neural crest cell differentiation	2	2	0.22	0.01184	BP
GO:0014034	neural crest cell fate commitment	2	2	0.22	0.01184	BP
GO:0014036	neural crest cell fate specification	2	2	0.22	0.01184	BP
GO:0016572	histone phosphorylation	2	2	0.22	0.01184	BP
GO:0021536	diencephalon development	2	2	0.22	0.01184	BP
GO:0021554	optic nerve development	2	2	0.22	0.01184	BP
GO:0021983	pituitary gland development	2	2	0.22	0.01184	BP
GO:0021984	adenohypophysis development	2	2	0.22	0.01184	BP
GO:0022612	gland morphogenesis	2	2	0.22	0.01184	BP
GO:0030318	melanocyte differentiation	2	2	0.22	0.01184	BP
GO:0030447	filamentous growth	2	2	0.22	0.01184	BP
GO:0030858	positive regulation of epithelial cell differentiation	2	2	0.22	0.01184	BP
GO:0032835	glomerulus development	2	2	0.22	0.01184	BP
GO:0034508	centromere complex assembly	2	2	0.22	0.01184	BP
GO:0034644	cellular response to UV	2	2	0.22	0.01184	BP
GO:0035218	leg disc development	2	2	0.22	0.01184	BP
GO:0035220	wing disc development	2	2	0.22	0.01184	BP
GO:0035404	histone-serine phosphorylation	2	2	0.22	0.01184	BP
GO:0036089	cleavage furrow formation	2	2	0.22	0.01184	BP
GO:0039017	pattern specification involved in pronephros development	2	2	0.22	0.01184	BP
GO:0043987	histone H3-S10 phosphorylation	2	2	0.22	0.01184	BP
GO:0043988	histone H3-S28 phosphorylation	2	2	0.22	0.01184	BP
GO:0044728	DNA methylation or demethylation	2	2	0.22	0.01184	BP
GO:0044843	cell cycle G1;S phase transition	2	2	0.22	0.01184	BP
GO:0045667	regulation of osteoblast differentiation	2	2	0.22	0.01184	BP
GO:0048066	developmental pigmentation	2	2	0.22	0.01184	BP
GO:0048793	pronephros development	2	2	0.22	0.01184	BP
GO:0048841	regulation of axon extension involved in axon guidance	2	2	0.22	0.01184	BP
GO:0048852	diencephalon morphogenesis	2	2	0.22	0.01184	BP
GO:0048853	forebrain morphogenesis	2	2	0.22	0.01184	BP
GO:0048866	stem cell fate specification	2	2	0.22	0.01184	BP
GO:0050931	pigment cell differentiation	2	2	0.22	0.01184	BP
GO:0060042	retina morphogenesis in camera-type eye	2	2	0.22	0.01184	BP
GO:0060900	embryonic camera-type eye formation	2	2	0.22	0.01184	BP
GO:0061004	pattern specification involved in kidney development	2	2	0.22	0.01184	BP
GO:0061448	connective tissue development	2	2	0.22	0.01184	BP
GO:0070227	lymphocyte apoptotic process	2	2	0.22	0.01184	BP
GO:0070228	regulation of lymphocyte apoptotic process	2	2	0.22	0.01184	BP
GO:0070229	negative regulation of lymphocyte apoptotic process	2	2	0.22	0.01184	BP
GO:0071887	leukocyte apoptotic process	2	2	0.22	0.01184	BP
GO:0072003	kidney rudiment formation	2	2	0.22	0.01184	BP
GO:0072048	renal system pattern specification	2	2	0.22	0.01184	BP
GO:0072074	kidney mesenchyme development	2	2	0.22	0.01184	BP
GO:0072079	nephron tubule formation	2	2	0.22	0.01184	BP
GO:0072175	epithelial tube formation	2	2	0.22	0.01184	BP
GO:0090183	regulation of kidney development	2	2	0.22	0.01184	BP
GO:0090185	negative regulation of kidney development	2	2	0.22	0.01184	BP
GO:0090192	regulation of glomerulus development	2	2	0.22	0.01184	BP
GO:2000106	regulation of leukocyte apoptotic process	2	2	0.22	0.01184	BP
GO:2000107	negative regulation of leukocyte apoptotic process	2	2	0.22	0.01184	BP
GO:0006030	chitin metabolic process	19	6	2.07	0.01277	BP
GO:0006997	nucleus organization	19	6	2.07	0.01277	BP
GO:1901071	glucosamine-containing compound metabolic process	19	6	2.07	0.01277	BP
GO:0051301	cell division	102	19	11.11	0.01303	BP
GO:0030010	establishment of cell polarity	14	5	1.52	0.01307	BP
GO:0005391	sodium:potassium-exchanging ATPase activity	5	3	0.58	0.01315	MF
GO:0008556	potassium-transporting ATPase activity	5	3	0.58	0.01315	MF
GO:0042393	histone binding	5	3	0.58	0.01315	MF
GO:1901363	heterocyclic compound binding	2257	292	262.99	0.01344	MF
GO:0001760	aminocarboxymuconate-semialdehyde decarboxylase activity	2	2	0.23	0.01356	MF
GO:0004693	cyclin-dependent protein serine;threonine kinase activity	2	2	0.23	0.01356	MF
GO:0005109	frizzled binding	2	2	0.23	0.01356	MF
GO:0017147	Wnt-protein binding	2	2	0.23	0.01356	MF
GO:0035173	histone kinase activity	2	2	0.23	0.01356	MF
GO:0035174	histone serine kinase activity	2	2	0.23	0.01356	MF
GO:0035175	histone kinase activity (H3-S10 specific)	2	2	0.23	0.01356	MF
GO:0043394	proteoglycan binding	2	2	0.23	0.01356	MF
GO:0043395	heparan sulfate proteoglycan binding	2	2	0.23	0.01356	MF
GO:0097472	cyclin-dependent protein kinase activity	2	2	0.23	0.01356	MF
GO:0004222	metall alloendopeptidase activity	116	22	13.52	0.01379	MF
GO:0003705	transcription factor activity, RNA polymerase II distal enhancer sequence-specific binding	9	4	1.05	0.01425	MF
GO:0004866	endopeptidase inhibitor activity	52	12	6.06	0.0145	MF
GO:0061135	endopeptidase regulator activity	52	12	6.06	0.0145	MF
GO:0045664	regulation of neuron differentiation	25	7	2.72	0.01465	BP
GO:0003678	DNA helicase activity	29	8	3.38	0.01509	MF
GO:0007346	regulation of mitotic cell cycle	37	9	4.03	0.01545	BP
GO:0097159	organic cyclic compound binding	2263	292	263.69	0.01547	MF
GO:0006996	organelle organization	502	70	54.66	0.0157	BP
GO:0046914	transition metal ion binding	678	97	79	0.01583	MF
GO:0007610	behavior	317	47	34.52	0.0162	BP
GO:0006040	amino sugar metabolic process	20	6	2.18	0.0166	BP
GO:0071704	organic substance metabolic process	3326	390	362.18	0.01678	BP
GO:0043009	chordate embryonic development	10	4	1.09	0.01711	BP
GO:0008237	metall allopeptidase activity	181	31	21.09	0.0172	MF
GO:0003729	mRNA binding	14	5	1.63	0.01727	MF
GO:0044822	poly(A) RNA binding	14	5	1.63	0.01727	MF
GO:0043296	apical junction complex	6	3	0.62	0.01764	CC
GO:0034641	cellular nitrogen compound metabolic process	1391	174	151.47	0.01781	BP
GO:0043086	negative regulation of catalytic activity	32	8	3.48	0.01864	BP
GO:0048569	post-embryonic organ development	135	23	14.7	0.0191	BP
GO:0005604	basement membrane	16	5	1.67	0.01979	CC
GO:0000086	G2;M transition of mitotic cell cycle	6	3	0.65	0.01998	BP
GO:0007405	neuroblast proliferation	6	3	0.65	0.01998	BP
GO:0009948	anterior;posterior axis specification	6	3	0.65	0.01998	BP
GO:0043409	negative regulation of MAPK cascade	6	3	0.65	0.01998	BP
GO:0044839	cell cycle G2;M phase transition	6	3	0.65	0.01998	BP
GO:0046626	regulation of insulin receptor signaling pathway	6	3	0.65	0.01998	BP
GO:0048863	stem cell differentiation	6	3	0.65	0.01998	BP
GO:0072089	stem cell proliferation	6	3	0.65	0.01998	BP
GO:1900076	regulation of cellular response to insulin stimulus	6	3	0.65	0.01998	BP
GO:0005911	cell-cell junction	47	10	4.89	0.02044	CC
GO:0044238	primary metabolic process	3162	371	344.32	0.02069	BP
GO:0017053	transcriptional repressor complex	11	4	1.15	0.02111	CC
GO:0030234	enzyme regulator activity	107	20	12.47	0.02124	MF
GO:0051246	regulation of protein metabolic process	129	22	14.05	0.02135	BP
GO:0006807	nitrogen compound metabolic process	1521	188	165.63	0.02154	BP
GO:0008061	chitin binding	10	4	1.17	0.02159	MF
GO:0006468	protein phosphorylation	436	61	47.48	0.02183	BP
GO:0022603	regulation of anatomical structure morphogenesis	33	8	3.59	0.02233	BP
GO:0044092	negative regulation of molecular function	33	8	3.59	0.02233	BP
GO:0048646	anatomical structure formation involved in morphogenesis	167	27	18.19	0.02246	BP
GO:0004181	metall allocarboxypeptidase activity	15	5	1.75	0.02347	MF
GO:0044770	cell cycle phase transition	16	5	1.74	0.02373	BP
GO:0044772	mitotic cell cycle phase transition	16	5	1.74	0.02373	BP
GO:0052548	regulation of endopeptidase activity	16	5	1.74	0.02373	BP
GO:0005667	transcription factor complex	35	8	3.64	0.02439	CC
GO:0051302	regulation of cell division	11	4	1.2	0.02461	BP
GO:0071840	cellular component organization or biogenesis	851	110	92.67	0.02563	BP
GO:0006928	movement of cell or subcellular component	239	36	26.03	0.02634	BP
GO:1902531	regulation of intracellular signal transduction	74	14	8.06	0.02691	BP
GO:0045787	positive regulation of cell cycle	28	7	3.05	0.02709	BP
GO:0071900	regulation of protein serine;threonine kinase activity	28	7	3.05	0.02709	BP
GO:0003690	double-stranded DNA binding	44	10	5.13	0.02713	MF
GO:2000026	regulation of multicellular organismal development	147	24	16.01	0.02718	BP
GO:0034622	cellular macromolecular complex assembly	193	30	21.02	0.02756	BP
GO:0045178	basal part of cell	7	3	0.73	0.02851	CC
GO:0005923	bicellular tight junction	3	2	0.31	0.03022	CC
GO:0070160	occluding junction	3	2	0.31	0.03022	CC
GO:0000977	RNA polymerase II regulatory region sequence-specific DNA binding	16	5	1.86	0.03095	MF
GO:0045132	meiotic chromosome segregation	35	8	3.81	0.0312	BP
GO:0001568	blood vessel development	7	3	0.76	0.03217	BP
GO:0001944	vasculature development	7	3	0.76	0.03217	BP
GO:0006338	chromatin remodeling	7	3	0.76	0.03217	BP
GO:0008078	mesodermal cell migration	7	3	0.76	0.03217	BP
GO:0035150	regulation of tube size	7	3	0.76	0.03217	BP
GO:0046580	negative regulation of Ras protein signal transduction	7	3	0.76	0.03217	BP
GO:0050920	regulation of chemotaxis	7	3	0.76	0.03217	BP
GO:0051058	negative regulation of small GTPase mediated signal transduction	7	3	0.76	0.03217	BP
GO:0061351	neural precursor cell proliferation	7	3	0.76	0.03217	BP
GO:0072358	cardiovascular system development	7	3	0.76	0.03217	BP
GO:2000027	regulation of organ morphogenesis	7	3	0.76	0.03217	BP
GO:0045595	regulation of cell differentiation	55	11	5.99	0.03246	BP
GO:0040012	regulation of locomotion	142	23	15.46	0.03272	BP
GO:0001657	ureteric bud development	3	2	0.33	0.03296	BP
GO:0001763	morphogenesis of a branching structure	3	2	0.33	0.03296	BP
GO:0001823	mesonephros development	3	2	0.33	0.03296	BP
GO:0006547	histidine metabolic process	3	2	0.33	0.03296	BP
GO:0006548	histidine catabolic process	3	2	0.33	0.03296	BP
GO:0019556	histidine catabolic process to glutamate and formamide	3	2	0.33	0.03296	BP
GO:0021545	cranial nerve development	3	2	0.33	0.03296	BP
GO:0021675	nerve development	3	2	0.33	0.03296	BP
GO:0030278	regulation of ossification	3	2	0.33	0.03296	BP
GO:0032467	positive regulation of cytokinesis	3	2	0.33	0.03296	BP
GO:0032506	cytokinetic process	3	2	0.33	0.03296	BP
GO:0032526	response to retinoic acid	3	2	0.33	0.03296	BP
GO:0034501	protein localization to kinetochore	3	2	0.33	0.03296	BP
GO:0034614	cellular response to reactive oxygen species	3	2	0.33	0.03296	BP
GO:0035019	somatic stem cell population maintenance	3	2	0.33	0.03296	BP
GO:0035148	tube formation	3	2	0.33	0.03296	BP
GO:0042471	ear morphogenesis	3	2	0.33	0.03296	BP
GO:0042472	inner ear morphogenesis	3	2	0.33	0.03296	BP
GO:0043583	ear development	3	2	0.33	0.03296	BP
GO:0043606	formamide metabolic process	3	2	0.33	0.03296	BP
GO:0046874	quinolinate metabolic process	3	2	0.33	0.03296	BP
GO:0048663	neuron fate commitment	3	2	0.33	0.03296	BP
GO:0048754	branching morphogenesis of an epithelial tube	3	2	0.33	0.03296	BP
GO:0048839	inner ear development	3	2	0.33	0.03296	BP
GO:0048864	stem cell development	3	2	0.33	0.03296	BP
GO:0048865	stem cell fate commitment	3	2	0.33	0.03296	BP
GO:0050673	epithelial cell proliferation	3	2	0.33	0.03296	BP
GO:0050678	regulation of epithelial cell proliferation	3	2	0.33	0.03296	BP
GO:0051255	spindle midzone assembly	3	2	0.33	0.03296	BP
GO:0051256	mitotic spindle midzone assembly	3	2	0.33	0.03296	BP
GO:0051781	positive regulation of cell division	3	2	0.33	0.03296	BP
GO:0051785	positive regulation of nuclear division	3	2	0.33	0.03296	BP
GO:0060573	cell fate specification involved in pattern specification	3	2	0.33	0.03296	BP
GO:0060993	kidney morphogenesis	3	2	0.33	0.03296	BP
GO:0061138	morphogenesis of a branching epithelium	3	2	0.33	0.03296	BP
GO:0061326	renal tubule development	3	2	0.33	0.03296	BP
GO:0061333	renal tubule morphogenesis	3	2	0.33	0.03296	BP
GO:0071459	protein localization to chromosome, centromeric region	3	2	0.33	0.03296	BP
GO:0072009	nephron epithelium development	3	2	0.33	0.03296	BP
GO:0072028	nephron morphogenesis	3	2	0.33	0.03296	BP
GO:0072078	nephron tubule morphogenesis	3	2	0.33	0.03296	BP
GO:0072080	nephron tubule development	3	2	0.33	0.03296	BP
GO:0072088	nephron epithelium morphogenesis	3	2	0.33	0.03296	BP
GO:0072163	mesonephric epithelium development	3	2	0.33	0.03296	BP
GO:0072164	mesonephric tubule development	3	2	0.33	0.03296	BP
GO:0090307	mitotic spindle assembly	3	2	0.33	0.03296	BP
GO:1902850	microtubule cytoskeleton organization involved in mitosis	3	2	0.33	0.03296	BP
GO:1905330	regulation of morphogenesis of an epithelium	3	2	0.33	0.3296	BP
GO:0000280	nuclear division	150	24	16.33	0.03369	BP
GO:0009886	post-embryonic morphogenesis	12	4	1.31	0.03381	BP
GO:0098772	molecular function regulator	162	27	18.88	0.03417	MF
GO:0048518	positive regulation of biological process	1077	135	117.28	0.03475	BP
GO:0022414	reproductive process	760	98	82.76	0.03636	BP
GO:0060284	regulation of cell development	36	8	3.92	0.03643	BP
GO:0000987	core promoter proximal region sequence-specific DNA binding	3	2	0.35	0.03754	MF
GO:0001159	core promoter proximal region DNA binding	3	2	0.35	0.03754	MF
GO:0001948	glycoprotein binding	3	2	0.35	0.03754	MF
GO:0007267	cell-cell signaling	99	17	10.78	0.03755	BP
GO:0032268	regulation of cellular protein metabolic process	99	17	10.78	0.03755	BP
GO:0000976	transcription regulatory region sequence-specific DNA binding	28	7	3.26	0.0376	MF
GO:1901701	cellular response to oxygen-containing compound	30	7	3.27	0.03851	BP
GO:1902562	H4 histone acetyltransferase complex	13	4	1.35	0.03868	CC
GO:0007265	Ras protein signal transduction	43	9	4.68	0.03893	BP
GO:0007548	sex differentiation	409	56	44.54	0.03938	BP
GO:0007166	cell surface receptor signaling pathway	115	19	12.52	0.04126	BP
GO:0046578	regulation of Ras protein signal transduction	37	8	4.03	0.04222	BP
GO:0002064	epithelial cell development	13	4	1.42	0.04474	BP
GO:0008105	asymmetric protein localization	13	4	1.42	0.04474	BP
GO:0006952	defense response	58	11	6.32	0.0459	BP
GO:0010646	regulation of cell communication	155	24	16.88	0.04705	BP
GO:0001508	action potential	8	3	0.87	0.04738	BP
GO:0035282	segmentation	8	3	0.87	0.04738	BP
GO:0009612	response to mechanical stimulus	25	6	2.72	0.04753	BP
GO:0060560	developmental growth involved in morphogenesis	19	5	2.07	0.04809	BP
GO:0065009	regulation of molecular function	179	27	19.49	0.04882	BP
GO:0018991	oviposition	187	28	20.36	0.04921	BP
GO:0000123	histone acetyltransferase complex	14	4	1.46	0.04984	CC

## Sheet: Somatic
Table S7B. GO enrichment analysis of somatic-enriched genes
GO.ID	GO.Term	Annotated	Significant	Expected	FisherTest	Category
GO:0070011	peptidase activity, acting on L-amino acid peptides	547	135	47.55	< 1e-30	MF
GO:0006508	proteolysis	621	137	50.4	1.4e-30	BP
GO:0008233	peptidase activity	572	135	49.73	1.3e-29	MF
GO:0005576	extracellular region	267	72	17.51	6.8e-28	CC
GO:0005615	extracellular space	105	42	6.89	1.2e-23	CC
GO:0008234	cysteine-type peptidase activity	119	48	10.35	3.5e-21	MF
GO:0003824	catalytic activity	3853	449	334.96	6e-21	MF
GO:0044421	extracellular region part	152	45	9.97	4e-19	CC
GO:0016787	hydrolase activity	1644	232	142.92	4.9e-17	MF
GO:0042302	structural constituent of cuticle	104	39	9.04	4e-16	MF
GO:0008152	metabolic process	4178	425	339.07	4.6e-16	BP
GO:0004175	endopeptidase activity	341	73	29.64	1.2e-13	MF
GO:0005975	carbohydrate metabolic process	188	44	15.26	5.7e-11	BP
GO:0008236	serine-type peptidase activity	75	26	6.52	2.7e-10	MF
GO:0017171	serine hydrolase activity	75	26	6.52	2.7e-10	MF
GO:0019538	protein metabolic process	1695	198	137.56	1.4e-09	BP
GO:0004553	hydrolase activity, hydrolyzing O-glycosyl compounds	92	27	8	8.2e-09	MF
GO:0016798	hydrolase activity, acting on glycosyl bonds	95	27	8.26	1.8e-08	MF
GO:0005198	structural molecule activity	328	59	28.51	3.6e-08	MF
GO:0004197	cysteine-type endopeptidase activity	23	12	2	9.3e-08	MF
GO:0071704	organic substance metabolic process	3326	326	269.93	3.9e-07	BP
GO:0008810	cellulase activity	11	8	0.96	4.1e-07	MF
GO:0004185	serine-type carboxypeptidase activity	18	10	1.56	5.3e-07	MF
GO:0070008	serine-type exopeptidase activity	19	10	1.65	1e-06	MF
GO:0031143	pseudopodium	11	7	0.72	1.3e-06	CC
GO:0016884	carbon-nitrogen ligase activity, with glutamine as amido-N-donor	28	12	2.43	1.4e-06	MF
GO:0016491	oxidoreductase activity	574	83	49.9	1.4e-06	MF
GO:0044238	primary metabolic process	3162	308	256.62	3.1e-06	BP
GO:0016705	oxidoreductase activity, acting on paired donors, with incorporation or reduction of molecular oxygen	96	23	8.35	5.3e-06	MF
GO:0004180	carboxypeptidase activity	34	12	2.96	1.5e-05	MF
GO:0008237	metall allopeptidase activity	181	33	15.74	3e-05	MF
GO:0005581	collagen trimer	22	8	1.44	4.4e-05	CC
GO:0004768	stearoyl-CoA 9-desaturase activity	4	4	0.35	5.7e-05	MF
GO:0016215	acyl-CoA desaturase activity	4	4	0.35	5.7e-05	MF
GO:0016717	oxidoreductase activity, acting on paired donors, with oxidation of a pair of donors resulting in the reduction of molecular oxygen to two molecules of water	4	4	0.35	5.7e-05	MF
GO:0004190	aspartic-type endopeptidase activity	150	28	13.04	7.8e-05	MF
GO:0070001	aspartic-type peptidase activity	150	28	13.04	7.8e-05	MF
GO:0004252	serine-type endopeptidase activity	35	11	3.04	0.00012	MF
GO:0005179	hormone activity	25	9	2.17	0.00015	MF
GO:0045987	positive regulation of smooth muscle contraction	5	4	0.41	0.0002	BP
GO:0005853	eukaryotic translation elongation factor 1 complex	3	3	0.2	0.00028	CC
GO:0055114	oxidation-reduction process	437	56	35.47	0.00032	BP
GO:0044710	single-organism metabolic process	1123	121	91.14	0.00034	BP
GO:0004222	metall alloendopeptidase activity	116	22	10.08	0.00035	MF
GO:0044724	single-organism carbohydrate catabolic process	30	9	2.43	0.00043	BP
GO:0006030	chitin metabolic process	19	7	1.54	0.00047	BP
GO:1901071	glucosamine-containing compound metabolic process	19	7	1.54	0.00047	BP
GO:0043410	positive regulation of MAPK cascade	14	6	1.14	0.00047	BP
GO:0006939	smooth muscle contraction	6	4	0.49	0.00056	BP
GO:0006940	regulation of smooth muscle contraction	6	4	0.49	0.00056	BP
GO:0005506	iron ion binding	112	21	9.74	0.00056	MF
GO:0015718	monocarboxylic acid transport	10	5	0.81	0.00062	BP
GO:0010876	lipid localization	217	32	17.61	0.00062	BP
GO:0006040	amino sugar metabolic process	20	7	1.62	0.00068	BP
GO:0006629	lipid metabolic process	268	37	21.75	0.00087	BP
GO:0006096	glycolytic process	21	7	1.7	0.00095	BP
GO:0006757	ATP generation from ADP	21	7	1.7	0.00095	BP
GO:0032787	monocarboxylic acid metabolic process	101	18	8.2	0.00113	BP
GO:0016879	ligase activity, forming carbon-nitrogen bonds	66	14	5.74	0.00134	MF
GO:0008238	exopeptidase activity	54	12	4.69	0.00191	MF
GO:0016052	carbohydrate catabolic process	37	9	3	0.00226	BP
GO:0006022	aminoglycan metabolic process	24	7	1.95	0.00228	BP
GO:0006090	pyruvate metabolic process	24	7	1.95	0.00228	BP
GO:0046031	ADP metabolic process	24	7	1.95	0.00228	BP
GO:0004054	arginine kinase activity	4	3	0.35	0.00245	MF
GO:0020037	heme binding	118	20	10.26	0.0027	MF
GO:0046906	tetrapyrrole binding	118	20	10.26	0.0027	MF
GO:0019915	lipid storage	199	28	16.15	0.00272	BP
GO:0006165	nucleoside diphosphate phosphorylation	25	7	2.03	0.00294	BP
GO:0009135	purine nucleoside diphosphate metabolic process	25	7	2.03	0.00294	BP
GO:0009179	purine ribonucleoside diphosphate metabolic process	25	7	2.03	0.00294	BP
GO:0000323	lytic vacuole	39	8	2.56	0.0032	CC
GO:0005764	lysosome	39	8	2.56	0.0032	CC
GO:0004806	triglyceride lipase activity	24	7	2.09	0.00338	MF
GO:0009185	ribonucleoside diphosphate metabolic process	26	7	2.11	0.00375	BP
GO:0006636	unsaturated fatty acid biosynthetic process	5	3	0.41	0.0047	BP
GO:0033559	unsaturated fatty acid metabolic process	5	3	0.41	0.0047	BP
GO:0046942	carboxylic acid transport	27	7	2.19	0.00472	BP
GO:0005504	fatty acid binding	5	3	0.43	0.00572	MF
GO:0019202	amino acid kinase activity	5	3	0.43	0.00572	MF
GO:0001934	positive regulation of protein phosphorylation	28	7	2.27	0.00586	BP
GO:0015711	organic anion transport	28	7	2.27	0.00586	BP
GO:0046939	nucleotide phosphorylation	28	7	2.27	0.00586	BP
GO:0045933	positive regulation of muscle contraction	10	4	0.81	0.00606	BP
GO:0006542	glutamine biosynthetic process	2	2	0.16	0.00658	BP
GO:0051235	maintenance of location	212	28	17.21	0.00667	BP
GO:0048469	cell maturation	22	6	1.79	0.00673	BP
GO:0016298	lipase activity	48	10	4.17	0.00723	MF
GO:0004347	glucose-6-phosphate isomerase activity	2	2	0.17	0.00755	MF
GO:0004356	glutamate-ammonia ligase activity	2	2	0.17	0.00755	MF
GO:0008184	glycogen phosphorylase activity	2	2	0.17	0.00755	MF
GO:0016211	ammonia ligase activity	2	2	0.17	0.00755	MF
GO:0016880	acid-ammonia (or amide) ligase activity	2	2	0.17	0.00755	MF
GO:0051246	regulation of protein metabolic process	129	19	10.47	0.00767	BP
GO:0008061	chitin binding	10	4	0.87	0.00776	MF
GO:0043408	regulation of MAPK cascade	23	6	1.87	0.00849	BP
GO:0042327	positive regulation of phosphorylation	30	7	2.43	0.00874	BP
GO:0030703	eggshell formation	6	3	0.49	0.00883	BP
GO:0015850	organic hydroxy compound transport	11	4	0.89	0.00892	BP
GO:0006820	anion transport	78	13	6.33	0.00939	BP
GO:0001556	oocyte maturation	17	5	1.38	0.0094	BP
GO:0007218	neuropeptide signaling pathway	17	5	1.38	0.0094	BP
GO:0030162	regulation of proteolysis	38	8	3.08	0.00989	BP
GO:0052547	regulation of peptidase activity	38	8	3.08	0.00989	BP
GO:0021700	developmental maturation	24	6	1.95	0.01056	BP
GO:0033293	monocarboxylic acid binding	6	3	0.52	0.01071	MF
GO:0005184	neuropeptide hormone activity	11	4	0.96	0.01137	MF
GO:0030445	yeast-form cell wall	3	2	0.2	0.0123	CC
GO:0030446	hyphal cell wall	3	2	0.2	0.0123	CC
GO:0009277	fungal-type cell wall	3	2	0.2	0.0123	CC
GO:0009132	nucleoside diphosphate metabolic process	32	7	2.6	0.01256	BP
GO:0031401	positive regulation of protein modification process	32	7	2.6	0.01256	BP
GO:1902533	positive regulation of intracellular signal transduction	25	6	2.03	0.01297	BP
GO:0006732	coenzyme metabolic process	90	14	7.3	0.01305	BP
GO:0072524	pyridine-containing compound metabolic process	40	8	3.25	0.01349	BP
GO:0015908	fatty acid transport	7	3	0.57	0.01452	BP
GO:0032368	regulation of lipid transport	7	3	0.57	0.01452	BP
GO:2000191	regulation of fatty acid transport	7	3	0.57	0.01452	BP
GO:0000165	MAPK cascade	33	7	2.68	0.01485	BP
GO:0010562	positive regulation of phosphorus metabolic process	33	7	2.68	0.01485	BP
GO:0045937	positive regulation of phosphate metabolic process	33	7	2.68	0.01485	BP
GO:0046394	carboxylic acid biosynthetic process	57	10	4.63	0.01522	BP
GO:0015018	galactosylgalactosylxylosylprotein 3-beta-glucuronosyltransferase activity	12	4	1.04	0.01591	MF
GO:0016758	transferase activity, transferring hexosyl groups	194	26	16.87	0.01695	MF
GO:0051728	cell cycle switching, mitotic to meiotic cell cycle	13	4	1.06	0.01697	BP
GO:0051729	germline cell cycle switching, mitotic to meiotic cell cycle	13	4	1.06	0.01697	BP
GO:0060184	cell cycle switching	13	4	1.06	0.01697	BP
GO:0051186	cofactor metabolic process	102	15	8.28	0.01698	BP
GO:0044723	single-organism carbohydrate metabolic process	84	13	6.82	0.01708	BP
GO:0008422	beta-glucosidase activity	7	3	0.61	0.01754	MF
GO:0016775	phosphotransferase activity, nitrogenous group as acceptor	7	3	0.61	0.01754	MF
GO:0042973	glucan endo-1,3-beta-D-glucosidase activity	7	3	0.61	0.01754	MF
GO:0006848	pyruvate transport	3	2	0.24	0.01866	BP
GO:0006850	mitochondrial pyruvate transport	3	2	0.24	0.01866	BP
GO:0008637	apoptotic mitochondrial changes	3	2	0.24	0.01866	BP
GO:0015791	polyol transport	3	2	0.24	0.01866	BP
GO:0015793	glycerol transport	3	2	0.24	0.01866	BP
GO:0044406	adhesion of symbiont to host	3	2	0.24	0.01866	BP
GO:0044407	single-species biofilm formation in or on host organism	3	2	0.24	0.01866	BP
GO:0044416	induction by symbiont of host defense response	3	2	0.24	0.01866	BP
GO:0052031	modulation by symbiont of host defense response	3	2	0.24	0.01866	BP
GO:0052173	response to defenses of other organism involved in symbiotic interaction	3	2	0.24	0.01866	BP
GO:0052200	response to host defenses	3	2	0.24	0.01866	BP
GO:0052251	induction by organism of defense response of other organism involved in symbiotic interaction	3	2	0.24	0.01866	BP
GO:0052255	modulation by organism of defense response of other organism involved in symbiotic interaction	3	2	0.24	0.01866	BP
GO:0052509	positive regulation by symbiont of host defense response	3	2	0.24	0.01866	BP
GO:0052510	positive regulation by organism of defense response of other organism involved in symbiotic interaction	3	2	0.24	0.01866	BP
GO:0075136	response to host	3	2	0.24	0.01866	BP
GO:1901989	positive regulation of cell cycle phase transition	3	2	0.24	0.01866	BP
GO:1901992	positive regulation of mitotic cell cycle phase transition	3	2	0.24	0.01866	BP
GO:0006869	lipid transport	27	6	2.19	0.01889	BP
GO:0004708	MAP kinase kinase activity	3	2	0.26	0.02133	MF
GO:0015926	glucosidase activity	13	4	1.13	0.02143	MF
GO:0042938	dipeptide transport	8	3	0.65	0.02185	BP
GO:0051446	positive regulation of meiotic cell cycle	14	4	1.14	0.02227	BP
GO:0045787	positive regulation of cell cycle	28	6	2.27	0.02244	BP
GO:0019752	carboxylic acid metabolic process	223	27	18.1	0.02248	BP
GO:0043436	oxoacid metabolic process	223	27	18.1	0.02248	BP
GO:0023014	signal transduction by protein phosphorylation	36	7	2.92	0.02352	BP
GO:0005618	cell wall	4	2	0.26	0.02354	CC
GO:0030286	dynein complex	10	3	0.66	0.02372	CC
GO:0033961	cis-stilbene-oxide hydrolase activity	8	3	0.7	0.02628	MF
GO:0042936	dipeptide transporter activity	8	3	0.7	0.02628	MF
GO:0006633	fatty acid biosynthetic process	29	6	2.35	0.02641	BP
GO:0016053	organic acid biosynthetic process	71	11	5.76	0.02682	BP
GO:0019362	pyridine nucleotide metabolic process	37	7	3	0.02705	BP
GO:0046496	nicotinamide nucleotide metabolic process	37	7	3	0.02705	BP
GO:0015020	glucuronosyltransferase activity	14	4	1.22	0.02798	MF
GO:0015197	peptide transporter activity	14	4	1.22	0.02798	MF
GO:0015198	oligopeptide transporter activity	14	4	1.22	0.02798	MF
GO:0042886	amide transport	15	4	1.22	0.02847	BP
GO:0015833	peptide transport	15	4	1.22	0.02847	BP
GO:1901136	carbohydrate derivative catabolic process	22	5	1.79	0.02859	BP
GO:0051247	positive regulation of protein metabolic process	46	8	3.73	0.02988	BP
GO:0009994	oocyte differentiation	30	6	2.43	0.03083	BP
GO:0048599	oocyte development	30	6	2.43	0.03083	BP
GO:0006006	glucose metabolic process	9	3	0.73	0.03084	BP
GO:0006857	oligopeptide transport	9	3	0.73	0.03084	BP
GO:0044070	regulation of anion transport	9	3	0.73	0.03084	BP
GO:0044283	small all molecule biosynthetic process	92	13	7.47	0.03377	BP
GO:0048584	positive regulation of response to stimulus	56	9	4.54	0.0349	BP
GO:0000266	mitochondrial fission	4	2	0.32	0.03533	BP
GO:0007254	JNK cascade	4	2	0.32	0.03533	BP
GO:0018149	peptide cross-linking	4	2	0.32	0.03533	BP
GO:0019532	oxalate transport	4	2	0.32	0.03533	BP
GO:0042710	biofilm formation	4	2	0.32	0.03533	BP
GO:0044010	single-species biofilm formation	4	2	0.32	0.03533	BP
GO:0044011	single-species biofilm formation on inanimate substrate	4	2	0.32	0.03533	BP
GO:0045931	positive regulation of mitotic cell cycle	4	2	0.32	0.03533	BP
GO:0070192	chromosome organization involved in meiosis	4	2	0.32	0.03533	BP
GO:0090605	submerged biofilm formation	4	2	0.32	0.03533	BP
GO:0090609	single-species submerged biofilm formation	4	2	0.32	0.03533	BP
GO:0097501	stress response to metal ion	4	2	0.32	0.03533	BP
GO:0009967	positive regulation of signal transduction	31	6	2.52	0.03571	BP
GO:0072330	monocarboxylic acid biosynthetic process	31	6	2.52	0.03571	BP
GO:0016803	ether hydrolase activity	9	3	0.78	0.03691	MF
GO:0004022	alcohol dehydrogenase (NAD) activity	4	2	0.35	0.04022	MF
GO:0004332	fructose-bisphosphate aldolase activity	4	2	0.35	0.04022	MF
GO:0004645	phosphorylase activity	4	2	0.35	0.04022	MF
GO:0004712	protein serine;threonine;tyrosine kinase activity	4	2	0.35	0.04022	MF
GO:0019531	oxalate transmembrane transporter activity	4	2	0.35	0.04022	MF
GO:0006026	aminoglycan catabolic process	10	3	0.81	0.04145	BP
GO:0006032	chitin catabolic process	10	3	0.81	0.04145	BP
GO:0006541	glutamine metabolic process	10	3	0.81	0.04145	BP
GO:0046348	amino sugar catabolic process	10	3	0.81	0.04145	BP
GO:1901072	glucosamine-containing compound catabolic process	10	3	0.81	0.04145	BP
GO:0015698	inorganic anion transport	41	7	3.33	0.04472	BP
GO:0032270	positive regulation of cellular protein metabolic process	41	7	3.33	0.04472	BP
GO:0019318	hexose metabolic process	25	5	2.03	0.04724	BP
GO:0004568	chitinase activity	10	3	0.87	0.04941	MF
