# Supplementary material for: Stage-specific transcriptome of Bursaphelenchus xylophilus reveals temporal regulation of effector genes and roles of the dauer-like stages in the lifecycle
Source: Sci Rep. 2019 Apr 15;9:6080. doi: 10.1038/s41598-019-42570-7 (PMC6465311; doi:10.1038/s41598-019-42570-7)
Supplement: Supplementary file 4 — Supplementary Table S4 [file 41598_2019_42570_MOESM4_ESM.xlsx]

## Sheet: Sheet1
Table S4. Gene Ontology enrichment of differentially expressed genes in pair-wise comparisons.
Stages	Upregulated stage	category	go_term	numDEInCat	numInCat	over_represented_pvalue	under_represented_pvalue	over_represented_FDR (<0.05)
egg vs L2	egg	GO:0042302	MF structural constituent of cuticle	59	91	2.46438e-29	1	9.54949e-26	BXYJ_0003000.1, BXYJ_0064100.1, BXYJ_0079100.1, BXYJ_0080700.1, BXYJ_0081500.1, BXYJ_0095300.1, BXYJ_0095700.1, BXYJ_0099100.1, BXYJ_0112400.1, BXYJ_0118300.1, BXYJ_0130300.1, BXYJ_0149000.1, BXYJ_0228000.1, BXYJ_0239500.1, BXYJ_0243700.1, BXYJ_0288100.1, BXYJ_0288700.1, BXYJ_0353000.1, BXYJ_0366500.1, BXYJ_0381000.1, BXYJ_0430900.1, BXYJ_0463500.1, BXYJ_0515500.1, BXYJ_0517100.1, BXYJ_0519100.1,…
egg vs L2	egg	GO:0003677	MF DNA binding	64	217	5.85458e-11	1	1.13433e-07	BXYJ_0026900.1, BXYJ_0108400.1, BXYJ_0145000.1, BXYJ_0179900.1, BXYJ_0180800.1, BXYJ_0183200.1, BXYJ_0192500.1, BXYJ_0247500.1, BXYJ_0267500.1, BXYJ_0276700.1, BXYJ_0295400.1, BXYJ_0326800.1, BXYJ_0343900.1, BXYJ_0422800.1, BXYJ_0454100.1, BXYJ_0458500.1, BXYJ_0462200.1, BXYJ_0466400.1, BXYJ_0471200.1, BXYJ_0475200.1, BXYJ_0507200.1, BXYJ_0554300.1, BXYJ_0565100.1, BXYJ_0565200.1, BXYJ_0586000.1,…
egg vs L2	egg	GO:0000786	CC nucleosome	20	33	3.04549e-09	1	3.93376e-06	BXYJ_0179900.1, BXYJ_0183200.1, BXYJ_0267500.1, BXYJ_0458500.1, BXYJ_0554300.1, BXYJ_0591400.1, BXYJ_0591500.1, BXYJ_0591600.1, BXYJ_0591700.1, BXYJ_0942700.1, BXYJ_0942800.1, BXYJ_0942900.1, BXYJ_0943000.1, BXYJ_0987400.1, BXYJ_0989100.1, BXYJ_0989300.1, BXYJ_1253000.1, BXYJ_1253100.1, BXYJ_1253200.1, BXYJ_1253300.1
egg vs L2	egg	GO:0006334	BP nucleosome assembly	20	35	1.20611e-08	1	1.16842e-05	BXYJ_0179900.1, BXYJ_0183200.1, BXYJ_0267500.1, BXYJ_0458500.1, BXYJ_0554300.1, BXYJ_0591400.1, BXYJ_0591500.1, BXYJ_0591600.1, BXYJ_0591700.1, BXYJ_0942700.1, BXYJ_0942800.1, BXYJ_0942900.1, BXYJ_0943000.1, BXYJ_0987400.1, BXYJ_0989100.1, BXYJ_0989300.1, BXYJ_1253000.1, BXYJ_1253100.1, BXYJ_1253200.1, BXYJ_1253300.1
egg vs L2	egg	GO:0006270	BP DNA replication initiation	8	8	4.9623e-08	1	3.84578e-05	BXYJ_0276700.1, BXYJ_0306500.1, BXYJ_0565100.1, BXYJ_0565200.1, BXYJ_0636600.1, BXYJ_0808000.1, BXYJ_1413300.1, BXYJ_1438300.1
egg vs L2	egg	GO:0042555	CC MCM complex	7	7	3.98096e-07	1	0.000257103	BXYJ_0276700.1, BXYJ_0565100.1, BXYJ_0565200.1, BXYJ_0636600.1, BXYJ_0808000.1, BXYJ_1413300.1, BXYJ_1438300.1
egg vs L2	egg	GO:0006260	BP DNA replication	16	36	2.37478e-06	1	0.00131461	BXYJ_0228900.1, BXYJ_0282100.1, BXYJ_0343900.1, BXYJ_0422800.1, BXYJ_0586800.1, BXYJ_0653300.1, BXYJ_0675500.1, BXYJ_0675700.1, BXYJ_0900500.1, BXYJ_1038300.1, BXYJ_1104100.1, BXYJ_1104900.1, BXYJ_1280900.1, BXYJ_1289300.1, BXYJ_1355100.1, BXYJ_1499600.1
egg vs L2	egg	GO:0046982	MF protein heterodimerization activity	22	55	3.66596e-06	0.999999	0.0017757	BXYJ_0179900.1, BXYJ_0267500.1, BXYJ_0552500.1, BXYJ_0554300.1, BXYJ_0560700.1, BXYJ_0591400.1, BXYJ_0591500.1, BXYJ_0591600.1, BXYJ_0591700.1, BXYJ_0883400.1, BXYJ_0942700.1, BXYJ_0942800.1, BXYJ_0942900.1, BXYJ_0943000.1, BXYJ_0987400.1, BXYJ_0989100.1, BXYJ_0989300.1, BXYJ_1064800.1, BXYJ_1253000.1, BXYJ_1253100.1, BXYJ_1253200.1, BXYJ_1253300.1
egg vs L2	egg	GO:0060465	BP pharynx development	15	34	2.75311e-05	0.999995	0.0118537	BXYJ_0309000.1, BXYJ_0396600.1, BXYJ_0554300.1, BXYJ_0591500.1, BXYJ_0591600.1, BXYJ_0591700.1, BXYJ_0742800.1, BXYJ_0942700.1, BXYJ_0942800.1, BXYJ_0942900.1, BXYJ_0989300.1, BXYJ_1022600.1, BXYJ_1253000.1, BXYJ_1253100.1, BXYJ_1253200.1
egg vs L2	egg	GO:0005576	CC extracellular region	25	80	3.97969e-05	0.999987	0.0154213	BXYJ_0037100.1, BXYJ_0179900.1, BXYJ_0353000.1, BXYJ_0454400.1, BXYJ_0456600.1, BXYJ_0510700.1, BXYJ_0591400.1, BXYJ_0600600.1, BXYJ_0684900.1, BXYJ_0750100.1, BXYJ_0943000.1, BXYJ_0987400.1, BXYJ_0989100.1, BXYJ_1007600.1, BXYJ_1022600.1, BXYJ_1079000.1, BXYJ_1139000.1, BXYJ_1184900.1, BXYJ_1216900.1, BXYJ_1253300.1, BXYJ_1326900.1, BXYJ_1327000.1, BXYJ_1356800.1, BXYJ_1386100.1, BXYJ_1556100.1
egg vs L2	egg	GO:0007049	BP cell cycle	8	13	7.15762e-05	0.999994	0.0249163	BXYJ_0274100.1, BXYJ_0432300.1, BXYJ_0491600.1, BXYJ_0553100.1, BXYJ_0625700.1, BXYJ_1181600.1, BXYJ_1322600.1, BXYJ_1340700.1
egg vs L2	egg	GO:0003678	MF DNA helicase activity	8	15	7.71601e-05	0.999993	0.0249163	BXYJ_0276700.1, BXYJ_0565100.1, BXYJ_0565200.1, BXYJ_0636600.1, BXYJ_0808000.1, BXYJ_1413300.1, BXYJ_1438300.1, BXYJ_1595500.1
egg vs L2	egg	GO:0007160	BP cell-matrix adhesion	6	9	0.000100034	0.999995	0.029818	BXYJ_0176800.1, BXYJ_0295300.1, BXYJ_0973500.1, BXYJ_1001400.1, BXYJ_1024200.1, BXYJ_1310200.1
egg vs L2	L2	GO:0007218	BP neuropeptide signaling pathway	13	17	4.26464e-09	1	1.65255e-05	BXYJ_0113000.1, BXYJ_0309300.1, BXYJ_0332400.1, BXYJ_0457900.1, BXYJ_0498900.1, BXYJ_0721300.1, BXYJ_0832600.1, BXYJ_1096300.1, BXYJ_1239700.1, BXYJ_1312100.1, BXYJ_1362000.1, BXYJ_1456200.1, BXYJ_1490600.1
egg vs L2	L2	GO:0005272	MF sodium channel activity	16	37	1.20824e-08	1	1.71611e-05	BXYJ_0047300.1, BXYJ_0047400.1, BXYJ_0047500.1, BXYJ_0047600.1, BXYJ_0097700.1, BXYJ_0334800.1, BXYJ_0338100.1, BXYJ_0338200.1, BXYJ_0369100.1, BXYJ_0475400.1, BXYJ_0475500.1, BXYJ_0480800.1, BXYJ_0480900.1, BXYJ_0723000.1, BXYJ_0845600.1, BXYJ_1560600.1
egg vs L2	L2	GO:0008234	MF cysteine-type peptidase activity	20	48	1.3286e-08	1	1.71611e-05	BXYJ_0188500.1, BXYJ_0189000.1, BXYJ_0189100.1, BXYJ_0199300.1, BXYJ_0199400.1, BXYJ_0233600.1, BXYJ_0504300.1, BXYJ_0514700.1, BXYJ_0602200.1, BXYJ_0660800.1, BXYJ_0833000.1, BXYJ_0833600.1, BXYJ_0989700.1, BXYJ_0989800.1, BXYJ_0989900.1, BXYJ_0990100.1, BXYJ_1101200.1, BXYJ_1243100.1, BXYJ_1246100.1, BXYJ_1481000.1
egg vs L2	L2	GO:0006508	BP proteolysis	62	354	6.84085e-08	1	6.62707e-05	BXYJ_0003500.1, BXYJ_0021000.1, BXYJ_0021200.1, BXYJ_0052400.1, BXYJ_0062900.1, BXYJ_0065300.1, BXYJ_0078400.1, BXYJ_0106400.1, BXYJ_0127400.1, BXYJ_0127500.1, BXYJ_0139700.1, BXYJ_0150900.1, BXYJ_0188500.1, BXYJ_0189000.1, BXYJ_0189100.1, BXYJ_0199300.1, BXYJ_0199400.1, BXYJ_0233600.1, BXYJ_0234400.1, BXYJ_0322500.1, BXYJ_0364800.1, BXYJ_0366000.1, BXYJ_0426700.1, BXYJ_0464600.1, BXYJ_0504300.1,…
egg vs L2	L2	GO:0006814	BP sodium ion transport	18	61	1.15619e-06	1	0.000896046	BXYJ_0047300.1, BXYJ_0047400.1, BXYJ_0047500.1, BXYJ_0047600.1, BXYJ_0049900.1, BXYJ_0097700.1, BXYJ_0334800.1, BXYJ_0338100.1, BXYJ_0338200.1, BXYJ_0369100.1, BXYJ_0475400.1, BXYJ_0475500.1, BXYJ_0480800.1, BXYJ_0480900.1, BXYJ_0723000.1, BXYJ_0770400.1, BXYJ_0845600.1, BXYJ_1560600.1
egg vs L2	L2	GO:0004190	MF aspartic-type endopeptidase activity	26	102	3.29041e-06	0.999999	0.00212506	BXYJ_0003500.1, BXYJ_0021000.1, BXYJ_0021200.1, BXYJ_0062900.1, BXYJ_0065300.1, BXYJ_0078400.1, BXYJ_0127400.1, BXYJ_0127500.1, BXYJ_0150900.1, BXYJ_0322500.1, BXYJ_0364800.1, BXYJ_0366000.1, BXYJ_0464600.1, BXYJ_0589600.1, BXYJ_0650500.1, BXYJ_0696400.1, BXYJ_0701100.1, BXYJ_0860200.1, BXYJ_0874500.1, BXYJ_0920600.1, BXYJ_0943200.1, BXYJ_1200100.1, BXYJ_1213300.1, BXYJ_1213400.1, BXYJ_1214600.1,…
egg vs L2	L2	GO:0055085	BP transmembrane transport	54	340	6.00008e-06	0.999997	0.00332147	BXYJ_0007200.1, BXYJ_0020000.1, BXYJ_0022200.1, BXYJ_0038100.1, BXYJ_0039100.1, BXYJ_0041400.1, BXYJ_0049800.1, BXYJ_0049900.1, BXYJ_0054000.1, BXYJ_0079500.1, BXYJ_0097700.1, BXYJ_0109100.1, BXYJ_0115100.1, BXYJ_0125500.1, BXYJ_0193200.1, BXYJ_0193500.1, BXYJ_0227200.1, BXYJ_0261600.1, BXYJ_0312900.1, BXYJ_0338300.1, BXYJ_0379500.1, BXYJ_0450900.1, BXYJ_0472500.1, BXYJ_0521000.1, BXYJ_0528100.1,…
egg vs L2	L2	GO:0016021	CC integral component of membrane	125	923	7.5146e-06	0.999996	0.00363988	BXYJ_0007000.1, BXYJ_0007100.1, BXYJ_0010000.1, BXYJ_0012400.1, BXYJ_0020000.1, BXYJ_0022200.1, BXYJ_0023400.1, BXYJ_0032100.1, BXYJ_0034200.1, BXYJ_0036100.1, BXYJ_0038100.1, BXYJ_0040600.1, BXYJ_0041400.1, BXYJ_0043200.1, BXYJ_0049800.1, BXYJ_0053400.1, BXYJ_0055300.1, BXYJ_0056100.1, BXYJ_0056700.1, BXYJ_0063500.1, BXYJ_0076500.1, BXYJ_0079500.1, BXYJ_0081800.1, BXYJ_0101000.1, BXYJ_0102500.1,…
egg vs L2	L2	GO:0007186	BP G-protein coupled receptor signaling pathway	30	138	8.60497e-06	0.999997	0.00370492	BXYJ_0034200.1, BXYJ_0040600.1, BXYJ_0043200.1, BXYJ_0063500.1, BXYJ_0081800.1, BXYJ_0237000.1, BXYJ_0249600.1, BXYJ_0275600.1, BXYJ_0481800.1, BXYJ_0573100.1, BXYJ_0578900.1, BXYJ_0612500.1, BXYJ_0628300.1, BXYJ_0628500.1, BXYJ_0723300.1, BXYJ_0836100.1, BXYJ_0891400.1, BXYJ_0910200.1, BXYJ_0950700.1, BXYJ_0955200.1, BXYJ_1056500.1, BXYJ_1062100.1, BXYJ_1122200.1, BXYJ_1122700.1, BXYJ_1156200.1,…
egg vs L2	L2	GO:0015074	BP DNA integration	9	24	1.5163e-05	0.999998	0.00587568	BXYJ_0032800.1, BXYJ_0042300.1, BXYJ_0111900.1, BXYJ_0213000.1, BXYJ_0217100.1, BXYJ_0387900.1, BXYJ_0525800.1, BXYJ_0581800.1, BXYJ_0997200.1
egg vs L2	L2	GO:0008810	MF cellulase activity	6	7	2.6085e-05	0.999999	0.00918904	BXYJ_0377500.1, BXYJ_0377600.1, BXYJ_0962200.1, BXYJ_0962400.1, BXYJ_1102400.1, BXYJ_1102500.1
egg vs L2	L2	GO:0004930	MF G-protein coupled receptor activity	25	115	4.64525e-05	0.999984	0.0150003	BXYJ_0034200.1, BXYJ_0040600.1, BXYJ_0063500.1, BXYJ_0081800.1, BXYJ_0237000.1, BXYJ_0249600.1, BXYJ_0275600.1, BXYJ_0481800.1, BXYJ_0573100.1, BXYJ_0578900.1, BXYJ_0612500.1, BXYJ_0628300.1, BXYJ_0628500.1, BXYJ_0723300.1, BXYJ_0891400.1, BXYJ_0910200.1, BXYJ_0950700.1, BXYJ_0955200.1, BXYJ_1056500.1, BXYJ_1062100.1, BXYJ_1122200.1, BXYJ_1122700.1, BXYJ_1156200.1, BXYJ_1161000.1, BXYJ_1331100.1
egg vs L2	L2	GO:0004768	MF stearoyl-CoA 9-desaturase activity	4	4	9.90482e-05	1	0.029524	BXYJ_0300100.1, BXYJ_0305000.1, BXYJ_0813700.1, BXYJ_0864000.1
egg vs L2	L2	GO:0006636	BP unsaturated fatty acid biosynthetic process	4	4	0.000107967	1	0.0296169	BXYJ_0300100.1, BXYJ_0305000.1, BXYJ_0792100.1, BXYJ_0864000.1
egg vs L2	L2	GO:0000723	BP telomere maintenance	5	9	0.000114646	0.999995	0.0296169	BXYJ_0220600.1, BXYJ_0220800.1, BXYJ_0693100.1, BXYJ_1443100.1, BXYJ_1610600.1
egg vs L2	L2	GO:0006096	BP glycolysis	8	18	0.000143842	0.999983	0.0348368	BXYJ_0131300.1, BXYJ_0348200.1, BXYJ_1030900.1, BXYJ_1329700.1, BXYJ_1403900.1, BXYJ_1525200.1, BXYJ_1594200.1, BXYJ_1620500.1
egg vs L2	L2	GO:0016758	MF transferase activity, transferring hexosyl groups	14	58	0.000185883	0.999953	0.041242	BXYJ_0024400.1, BXYJ_0180500.1, BXYJ_0187100.1, BXYJ_0254100.1, BXYJ_0329600.1, BXYJ_0329700.1, BXYJ_0342200.1, BXYJ_0342300.1, BXYJ_0346900.1, BXYJ_0357000.1, BXYJ_0357300.1, BXYJ_0830900.1, BXYJ_0836200.1, BXYJ_1275300.1
egg vs L2	L2	GO:0004558	MF alpha-glucosidase activity	3	3	0.000191576	1	0.041242	BXYJ_0014000.1, BXYJ_0893300.1, BXYJ_0893400.1
egg vs L3	egg	GO:0000786	CC nucleosome	18	33	9.32383e-12	1	3.62044e-08	BXYJ_0179900.1, BXYJ_0183200.1, BXYJ_0267500.1, BXYJ_0458500.1, BXYJ_0554300.1, BXYJ_0591500.1, BXYJ_0591600.1, BXYJ_0591700.1, BXYJ_0899400.1, BXYJ_0942800.1, BXYJ_0942900.1, BXYJ_0943000.1, BXYJ_0987400.1, BXYJ_0989100.1, BXYJ_1253000.1, BXYJ_1253100.1, BXYJ_1253200.1, BXYJ_1253300.1
egg vs L3	egg	GO:0006334	BP nucleosome assembly	18	35	3.20724e-11	1	6.22686e-08	BXYJ_0179900.1, BXYJ_0183200.1, BXYJ_0267500.1, BXYJ_0458500.1, BXYJ_0554300.1, BXYJ_0591500.1, BXYJ_0591600.1, BXYJ_0591700.1, BXYJ_0899400.1, BXYJ_0942800.1, BXYJ_0942900.1, BXYJ_0943000.1, BXYJ_0987400.1, BXYJ_0989100.1, BXYJ_1253000.1, BXYJ_1253100.1, BXYJ_1253200.1, BXYJ_1253300.1
egg vs L3	egg	GO:0003677	MF DNA binding	40	215	2.50074e-10	1	3.2368e-07	BXYJ_0179900.1, BXYJ_0180800.1, BXYJ_0183200.1, BXYJ_0192500.1, BXYJ_0267500.1, BXYJ_0295400.1, BXYJ_0326800.1, BXYJ_0343900.1, BXYJ_0454100.1, BXYJ_0458500.1, BXYJ_0471200.1, BXYJ_0475200.1, BXYJ_0554300.1, BXYJ_0565100.1, BXYJ_0565200.1, BXYJ_0591500.1, BXYJ_0591600.1, BXYJ_0591700.1, BXYJ_0636600.1, BXYJ_0808000.1, BXYJ_0864800.1, BXYJ_0887700.1, BXYJ_0899400.1, BXYJ_0942800.1, BXYJ_0942900.1,…
egg vs L3	egg	GO:0046982	MF protein heterodimerization activity	20	56	2.7847e-09	1	2.70324e-06	BXYJ_0179900.1, BXYJ_0267500.1, BXYJ_0552500.1, BXYJ_0554300.1, BXYJ_0560700.1, BXYJ_0591500.1, BXYJ_0591600.1, BXYJ_0591700.1, BXYJ_0899400.1, BXYJ_0942800.1, BXYJ_0942900.1, BXYJ_0943000.1, BXYJ_0987400.1, BXYJ_0989100.1, BXYJ_1064800.1, BXYJ_1253000.1, BXYJ_1253100.1, BXYJ_1253200.1, BXYJ_1253300.1, BXYJ_1480700.1
egg vs L3	egg	GO:0042555	CC MCM complex	5	7	8.85199e-06	1	0.00687446	BXYJ_0565100.1, BXYJ_0565200.1, BXYJ_0636600.1, BXYJ_0808000.1, BXYJ_1438300.1
egg vs L3	egg	GO:0060465	BP pharynx development	11	33	1.84752e-05	0.999997	0.0119565	BXYJ_0309000.1, BXYJ_0554300.1, BXYJ_0591500.1, BXYJ_0591600.1, BXYJ_0591700.1, BXYJ_0758800.1, BXYJ_0942800.1, BXYJ_0942900.1, BXYJ_1253000.1, BXYJ_1253100.1, BXYJ_1253200.1
egg vs L3	egg	GO:0006270	BP DNA replication initiation	5	8	2.39155e-05	0.999999	0.0132663	BXYJ_0565100.1, BXYJ_0565200.1, BXYJ_0636600.1, BXYJ_0808000.1, BXYJ_1438300.1
egg vs L3	egg	GO:0003678	MF DNA helicase activity	6	15	3.37058e-05	0.999998	0.01636	BXYJ_0565100.1, BXYJ_0565200.1, BXYJ_0636600.1, BXYJ_0808000.1, BXYJ_1438300.1, BXYJ_1595500.1
egg vs L3	egg	GO:0006468	BP protein phosphorylation	32	274	7.66921e-05	0.999968	0.0330884	BXYJ_0108100.1, BXYJ_0123600.1, BXYJ_0142600.1, BXYJ_0218800.1, BXYJ_0274800.1, BXYJ_0274900.1, BXYJ_0295000.1, BXYJ_0299000.1, BXYJ_0302300.1, BXYJ_0310300.1, BXYJ_0340500.1, BXYJ_0494200.1, BXYJ_0521800.1, BXYJ_0625700.1, BXYJ_0632300.1, BXYJ_0638800.1, BXYJ_0685400.1, BXYJ_0699900.1, BXYJ_0717900.1, BXYJ_0906000.1, BXYJ_0921900.1, BXYJ_0989500.1, BXYJ_1044700.1, BXYJ_1059200.1, BXYJ_1079100.1,…
egg vs L3	L3	GO:0006508	BP proteolysis	68	355	1.54116e-20	1	5.98434e-17	BXYJ_0003500.1, BXYJ_0021000.1, BXYJ_0021200.1, BXYJ_0039600.1, BXYJ_0052400.1, BXYJ_0065000.1, BXYJ_0065300.1, BXYJ_0078400.1, BXYJ_0106400.1, BXYJ_0127500.1, BXYJ_0139700.1, BXYJ_0139900.1, BXYJ_0140700.1, BXYJ_0150900.1, BXYJ_0188500.1, BXYJ_0189000.1, BXYJ_0199300.1, BXYJ_0199400.1, BXYJ_0203800.1, BXYJ_0233600.1, BXYJ_0334400.1, BXYJ_0364800.1, BXYJ_0366000.1, BXYJ_0394300.1, BXYJ_0463800.1,…
egg vs L3	L3	GO:0008234	MF cysteine-type peptidase activity	24	48	2.93215e-16	1	5.69277e-13	BXYJ_0039600.1, BXYJ_0140700.1, BXYJ_0188500.1, BXYJ_0189000.1, BXYJ_0199300.1, BXYJ_0199400.1, BXYJ_0233600.1, BXYJ_0504300.1, BXYJ_0514700.1, BXYJ_0552400.1, BXYJ_0602200.1, BXYJ_0738400.1, BXYJ_0833600.1, BXYJ_0989700.1, BXYJ_0989800.1, BXYJ_0989900.1, BXYJ_0990100.1, BXYJ_1101200.1, BXYJ_1225400.1, BXYJ_1243100.1, BXYJ_1246100.1, BXYJ_1420000.1, BXYJ_1463100.1, BXYJ_1481000.1
egg vs L3	L3	GO:0042302	MF structural constituent of cuticle	29	99	2.42217e-11	1	3.1351e-08	BXYJ_0003000.1, BXYJ_0027700.1, BXYJ_0079100.1, BXYJ_0080800.1, BXYJ_0086500.1, BXYJ_0095400.1, BXYJ_0095600.1, BXYJ_0099100.1, BXYJ_0115200.1, BXYJ_0288500.1, BXYJ_0288600.1, BXYJ_0288800.1, BXYJ_0295100.1, BXYJ_0316600.1, BXYJ_0455100.1, BXYJ_0463200.1, BXYJ_0463400.1, BXYJ_0463500.1, BXYJ_0463600.1, BXYJ_0594400.1, BXYJ_0755000.1, BXYJ_0981000.1, BXYJ_1173400.1, BXYJ_1173500.1, BXYJ_1173800.1,…
egg vs L3	L3	GO:0004190	MF aspartic-type endopeptidase activity	27	104	1.41258e-10	1	1.37127e-07	BXYJ_0003500.1, BXYJ_0021000.1, BXYJ_0021200.1, BXYJ_0065000.1, BXYJ_0065300.1, BXYJ_0078400.1, BXYJ_0127500.1, BXYJ_0150900.1, BXYJ_0203800.1, BXYJ_0334400.1, BXYJ_0364800.1, BXYJ_0366000.1, BXYJ_0394300.1, BXYJ_0463800.1, BXYJ_0464600.1, BXYJ_0473700.1, BXYJ_0589200.1, BXYJ_0650500.1, BXYJ_0696400.1, BXYJ_0701100.1, BXYJ_0860200.1, BXYJ_0943200.1, BXYJ_1200100.1, BXYJ_1213300.1, BXYJ_1214600.1,…
egg vs L3	L3	GO:0007218	BP neuropeptide signaling pathway	11	17	1.22689e-08	1	9.52803e-06	BXYJ_0113000.1, BXYJ_0309300.1, BXYJ_0457900.1, BXYJ_0498900.1, BXYJ_0832600.1, BXYJ_1096300.1, BXYJ_1239700.1, BXYJ_1312100.1, BXYJ_1362000.1, BXYJ_1456200.1, BXYJ_1490600.1
egg vs L3	L3	GO:0008810	MF cellulase activity	7	7	3.41014e-08	1	2.20693e-05	BXYJ_0377500.1, BXYJ_0377600.1, BXYJ_0962200.1, BXYJ_0962300.1, BXYJ_0962400.1, BXYJ_1102400.1, BXYJ_1102500.1
egg vs L3	L3	GO:0016705	MF oxidoreductase activity, acting on paired donors, with incorporation or reduction of molecular oxygen	13	45	3.90953e-07	1	0.000216867	BXYJ_0002400.1, BXYJ_0003100.1, BXYJ_0003200.1, BXYJ_0230800.1, BXYJ_0396200.1, BXYJ_0656500.1, BXYJ_0657700.1, BXYJ_0687300.1, BXYJ_0687500.1, BXYJ_0687600.1, BXYJ_1040500.1, BXYJ_1292900.1, BXYJ_1450900.1
egg vs L3	L3	GO:0005975	BP carbohydrate metabolic process	16	72	3.57379e-06	0.999999	0.001635	BXYJ_0017200.1, BXYJ_0040000.1, BXYJ_0186600.1, BXYJ_0377500.1, BXYJ_0377600.1, BXYJ_0601100.1, BXYJ_0962200.1, BXYJ_0962300.1, BXYJ_0962400.1, BXYJ_1026000.1, BXYJ_1031700.1, BXYJ_1038800.1, BXYJ_1102400.1, BXYJ_1102500.1, BXYJ_1244100.1, BXYJ_1244300.1
egg vs L3	L3	GO:0000723	BP telomere maintenance	5	9	3.7896e-06	1	0.001635	BXYJ_0220600.1, BXYJ_0220800.1, BXYJ_0693100.1, BXYJ_1443100.1, BXYJ_1610600.1
egg vs L3	L3	GO:0005506	MF iron ion binding	19	100	1.13688e-05	0.999997	0.0044145	BXYJ_0002400.1, BXYJ_0003100.1, BXYJ_0003200.1, BXYJ_0230800.1, BXYJ_0300100.1, BXYJ_0305000.1, BXYJ_0396200.1, BXYJ_0452400.1, BXYJ_0656500.1, BXYJ_0657700.1, BXYJ_0687300.1, BXYJ_0687500.1, BXYJ_0687600.1, BXYJ_0729100.1, BXYJ_1040500.1, BXYJ_1167600.1, BXYJ_1170000.1, BXYJ_1292900.1, BXYJ_1450900.1
egg vs L3	L3	GO:0006629	BP lipid metabolic process	15	74	1.7369e-05	0.999996	0.00613127	BXYJ_0010100.1, BXYJ_0058800.1, BXYJ_0207300.1, BXYJ_0299800.1, BXYJ_0307500.1, BXYJ_0307600.1, BXYJ_0390900.1, BXYJ_0808100.1, BXYJ_0955000.1, BXYJ_1149600.1, BXYJ_1152400.1, BXYJ_1239200.1, BXYJ_1362100.1, BXYJ_1386500.1, BXYJ_1450200.1
egg vs L3	L3	GO:0015018	MF galactosylgalactosylxylosylprotein 3-beta-glucuronosyltransferase activity	6	10	3.10423e-05	0.999999	0.0100448	BXYJ_0013900.1, BXYJ_0034300.1, BXYJ_0052500.1, BXYJ_0102700.1, BXYJ_0102800.1, BXYJ_0928700.1
egg vs L3	L3	GO:0005272	MF sodium channel activity	8	29	4.2742e-05	0.999995	0.0127667	BXYJ_0047600.1, BXYJ_0097700.1, BXYJ_0338100.1, BXYJ_0475400.1, BXYJ_0475500.1, BXYJ_0480800.1, BXYJ_0480900.1, BXYJ_1208300.1
egg vs L3	L3	GO:0020037	MF heme binding	18	109	9.97945e-05	0.99997	0.0276787	BXYJ_0002400.1, BXYJ_0003100.1, BXYJ_0003200.1, BXYJ_0230800.1, BXYJ_0300100.1, BXYJ_0305000.1, BXYJ_0334700.1, BXYJ_0396200.1, BXYJ_0656500.1, BXYJ_0657700.1, BXYJ_0687300.1, BXYJ_0687500.1, BXYJ_0687600.1, BXYJ_1040500.1, BXYJ_1167600.1, BXYJ_1170000.1, BXYJ_1292900.1, BXYJ_1450900.1
egg vs L3	L3	GO:0003678	MF DNA helicase activity	5	15	0.000133576	0.999992	0.0345783	BXYJ_0220600.1, BXYJ_0220800.1, BXYJ_0693100.1, BXYJ_1443100.1, BXYJ_1610600.1
egg vs L4	egg	GO:0003677	MF DNA binding	50	215	7.93543e-14	1	3.08212e-10	BXYJ_0179900.1, BXYJ_0180000.1, BXYJ_0180800.1, BXYJ_0183200.1, BXYJ_0247500.1, BXYJ_0267500.1, BXYJ_0276700.1, BXYJ_0295400.1, BXYJ_0335300.1, BXYJ_0343900.1, BXYJ_0403700.1, BXYJ_0422800.1, BXYJ_0458500.1, BXYJ_0462200.1, BXYJ_0471200.1, BXYJ_0507200.1, BXYJ_0554300.1, BXYJ_0565100.1, BXYJ_0565200.1, BXYJ_0591500.1, BXYJ_0591600.1, BXYJ_0591700.1, BXYJ_0636600.1, BXYJ_0675700.1, BXYJ_0761000.1,…
egg vs L4	egg	GO:0000786	CC nucleosome	19	33	1.5702e-12	1	3.04933e-09	BXYJ_0179900.1, BXYJ_0180000.1, BXYJ_0183200.1, BXYJ_0267500.1, BXYJ_0458500.1, BXYJ_0554300.1, BXYJ_0591500.1, BXYJ_0591600.1, BXYJ_0591700.1, BXYJ_0899400.1, BXYJ_0942700.1, BXYJ_0942800.1, BXYJ_0942900.1, BXYJ_0943000.1, BXYJ_0987400.1, BXYJ_1253000.1, BXYJ_1253100.1, BXYJ_1253200.1, BXYJ_1253300.1
egg vs L4	egg	GO:0006334	BP nucleosome assembly	19	35	6.13805e-12	1	7.94673e-09	BXYJ_0179900.1, BXYJ_0180000.1, BXYJ_0183200.1, BXYJ_0267500.1, BXYJ_0458500.1, BXYJ_0554300.1, BXYJ_0591500.1, BXYJ_0591600.1, BXYJ_0591700.1, BXYJ_0899400.1, BXYJ_0942700.1, BXYJ_0942800.1, BXYJ_0942900.1, BXYJ_0943000.1, BXYJ_0987400.1, BXYJ_1253000.1, BXYJ_1253100.1, BXYJ_1253200.1, BXYJ_1253300.1
egg vs L4	egg	GO:0006270	BP DNA replication initiation	8	8	5.04892e-10	1	4.9025e-07	BXYJ_0276700.1, BXYJ_0306500.1, BXYJ_0565100.1, BXYJ_0565200.1, BXYJ_0636600.1, BXYJ_0808000.1, BXYJ_1413300.1, BXYJ_1438300.1
egg vs L4	egg	GO:0042555	CC MCM complex	7	7	7.18742e-09	1	5.58319e-06	BXYJ_0276700.1, BXYJ_0565100.1, BXYJ_0565200.1, BXYJ_0636600.1, BXYJ_0808000.1, BXYJ_1413300.1, BXYJ_1438300.1
egg vs L4	egg	GO:0046982	MF protein heterodimerization activity	20	56	9.81363e-09	1	6.35269e-06	BXYJ_0179900.1, BXYJ_0180000.1, BXYJ_0267500.1, BXYJ_0554300.1, BXYJ_0560700.1, BXYJ_0591500.1, BXYJ_0591600.1, BXYJ_0591700.1, BXYJ_0899400.1, BXYJ_0942700.1, BXYJ_0942800.1, BXYJ_0942900.1, BXYJ_0943000.1, BXYJ_0987400.1, BXYJ_1064800.1, BXYJ_1253000.1, BXYJ_1253100.1, BXYJ_1253200.1, BXYJ_1253300.1, BXYJ_1480700.1
egg vs L4	egg	GO:0060465	BP pharynx development	14	33	1.08491e-07	1	6.01972e-05	BXYJ_0180000.1, BXYJ_0309000.1, BXYJ_0554300.1, BXYJ_0591500.1, BXYJ_0591600.1, BXYJ_0591700.1, BXYJ_0742800.1, BXYJ_0758800.1, BXYJ_0942700.1, BXYJ_0942800.1, BXYJ_0942900.1, BXYJ_1253000.1, BXYJ_1253100.1, BXYJ_1253200.1
egg vs L4	egg	GO:0003678	MF DNA helicase activity	8	14	3.51543e-07	1	0.000170674	BXYJ_0276700.1, BXYJ_0565100.1, BXYJ_0565200.1, BXYJ_0636600.1, BXYJ_0808000.1, BXYJ_1413300.1, BXYJ_1438300.1, BXYJ_1595500.1
egg vs L4	egg	GO:0005634	CC nucleus	76	596	2.07142e-06	0.999999	0.000893931	BXYJ_0027000.1, BXYJ_0180000.1, BXYJ_0180800.1, BXYJ_0183200.1, BXYJ_0189400.1, BXYJ_0222400.1, BXYJ_0223000.1, BXYJ_0267500.1, BXYJ_0274800.1, BXYJ_0276700.1, BXYJ_0282100.1, BXYJ_0287900.1, BXYJ_0288200.1, BXYJ_0295400.1, BXYJ_0296400.1, BXYJ_0309000.1, BXYJ_0340500.1, BXYJ_0423600.1, BXYJ_0457600.1, BXYJ_0458500.1, BXYJ_0459200.1, BXYJ_0462200.1, BXYJ_0477800.1, BXYJ_0507200.1, BXYJ_0523900.1,…
egg vs L4	egg	GO:0007049	BP cell cycle	7	13	1.6893e-05	0.999999	0.00656126	BXYJ_0274100.1, BXYJ_0432300.1, BXYJ_0491600.1, BXYJ_0625700.1, BXYJ_1181600.1, BXYJ_1322600.1, BXYJ_1340700.1
egg vs L4	egg	GO:0006260	BP DNA replication	11	35	1.9261e-05	0.999997	0.00680088	BXYJ_0282100.1, BXYJ_0335300.1, BXYJ_0343900.1, BXYJ_0422800.1, BXYJ_0586800.1, BXYJ_0675500.1, BXYJ_0675700.1, BXYJ_0900500.1, BXYJ_1038300.1, BXYJ_1104100.1, BXYJ_1280900.1
egg vs L4	egg	GO:0006355	BP regulation of transcription, DNA-templated	42	302	6.69983e-05	0.999969	0.0216851	BXYJ_0023300.1, BXYJ_0027000.1, BXYJ_0031800.1, BXYJ_0034600.1, BXYJ_0060900.1, BXYJ_0089900.1, BXYJ_0114600.1, BXYJ_0222400.1, BXYJ_0223000.1, BXYJ_0296400.1, BXYJ_0332100.1, BXYJ_0425800.1, BXYJ_0455200.1, BXYJ_0457600.1, BXYJ_0459200.1, BXYJ_0477800.1, BXYJ_0507200.1, BXYJ_0591700.1, BXYJ_0668800.1, BXYJ_0741700.1, BXYJ_0900500.1, BXYJ_0932500.1, BXYJ_0942700.1, BXYJ_0975000.1, BXYJ_0988200.1,…
egg vs L4	egg	GO:0006281	BP DNA repair	10	35	0.000111693	0.999981	0.0333704	BXYJ_0114600.1, BXYJ_0462200.1, BXYJ_0591700.1, BXYJ_0676700.1, BXYJ_0887700.1, BXYJ_0942700.1, BXYJ_1020500.1, BXYJ_1253000.1, BXYJ_1340700.1, BXYJ_1595500.1
egg vs L4	egg	GO:0007156	BP homophilic cell adhesion	5	12	0.000123854	0.999993	0.0343607	BXYJ_0172600.1, BXYJ_0269900.1, BXYJ_0553200.1, BXYJ_0689900.1, BXYJ_1263100.1
egg vs L4	egg	GO:0051301	BP cell division	8	23	0.000139836	0.999982	0.0362082	BXYJ_0274100.1, BXYJ_0423600.1, BXYJ_0517400.1, BXYJ_0532300.1, BXYJ_0717900.1, BXYJ_1177200.1, BXYJ_1405500.1, BXYJ_1493800.1
egg vs L4	egg	GO:0048856	BP anatomical structure development	15	75	0.000163716	0.999956	0.039742	BXYJ_0243300.1, BXYJ_0243400.1, BXYJ_0298500.1, BXYJ_0517400.1, BXYJ_0532300.1, BXYJ_0661400.1, BXYJ_0828900.1, BXYJ_0921600.1, BXYJ_0973300.1, BXYJ_1144900.1, BXYJ_1177200.1, BXYJ_1177700.1, BXYJ_1177800.1, BXYJ_1405500.1, BXYJ_1417100.1
egg vs L4	L4	GO:0006508	BP proteolysis	92	358	2.47498e-21	1	9.61283e-18	BXYJ_0003500.1, BXYJ_0021000.1, BXYJ_0021200.1, BXYJ_0032400.1, BXYJ_0052400.1, BXYJ_0058400.1, BXYJ_0062900.1, BXYJ_0065000.1, BXYJ_0065300.1, BXYJ_0071500.1, BXYJ_0078400.1, BXYJ_0106400.1, BXYJ_0127000.1, BXYJ_0127100.1, BXYJ_0127500.1, BXYJ_0139700.1, BXYJ_0139900.1, BXYJ_0140700.1, BXYJ_0150300.1, BXYJ_0150900.1, BXYJ_0171200.1, BXYJ_0188500.1, BXYJ_0189000.1, BXYJ_0189100.1, BXYJ_0199300.1,…
egg vs L4	L4	GO:0004190	MF aspartic-type endopeptidase activity	42	103	5.9023e-16	1	1.14623e-12	BXYJ_0003500.1, BXYJ_0021000.1, BXYJ_0021200.1, BXYJ_0032400.1, BXYJ_0062900.1, BXYJ_0065000.1, BXYJ_0065300.1, BXYJ_0078400.1, BXYJ_0127000.1, BXYJ_0127100.1, BXYJ_0127500.1, BXYJ_0150300.1, BXYJ_0150900.1, BXYJ_0171200.1, BXYJ_0203800.1, BXYJ_0318900.1, BXYJ_0334400.1, BXYJ_0364800.1, BXYJ_0366000.1, BXYJ_0394300.1, BXYJ_0394400.1, BXYJ_0463800.1, BXYJ_0464500.1, BXYJ_0464600.1, BXYJ_0465500.1,…
egg vs L4	L4	GO:0008234	MF cysteine-type peptidase activity	29	52	3.38257e-15	1	4.3793e-12	BXYJ_0058400.1, BXYJ_0140700.1, BXYJ_0188500.1, BXYJ_0189000.1, BXYJ_0189100.1, BXYJ_0199300.1, BXYJ_0199400.1, BXYJ_0233600.1, BXYJ_0504300.1, BXYJ_0514700.1, BXYJ_0552400.1, BXYJ_0602200.1, BXYJ_0660800.1, BXYJ_0738300.1, BXYJ_0738400.1, BXYJ_0738500.1, BXYJ_0738600.1, BXYJ_0833000.1, BXYJ_0833600.1, BXYJ_0989700.1, BXYJ_0989800.1, BXYJ_0989900.1, BXYJ_0990100.1, BXYJ_1101200.1, BXYJ_1225400.1,…
egg vs L4	L4	GO:0016705	MF oxidoreductase activity, acting on paired donors, with incorporation or reduction of molecular oxygen	19	46	3.70709e-09	1	3.4326e-06	BXYJ_0002400.1, BXYJ_0003100.1, BXYJ_0003200.1, BXYJ_0063600.1, BXYJ_0186700.1, BXYJ_0230800.1, BXYJ_0396200.1, BXYJ_0656400.1, BXYJ_0656500.1, BXYJ_0657700.1, BXYJ_0687300.1, BXYJ_0687400.1, BXYJ_0687500.1, BXYJ_0687600.1, BXYJ_1040500.1, BXYJ_1166200.1, BXYJ_1166600.1, BXYJ_1292900.1, BXYJ_1450900.1
egg vs L4	L4	GO:0005272	MF sodium channel activity	15	32	4.4189e-09	1	3.4326e-06	BXYJ_0047300.1, BXYJ_0047400.1, BXYJ_0047500.1, BXYJ_0047600.1, BXYJ_0097700.1, BXYJ_0338100.1, BXYJ_0369100.1, BXYJ_0475400.1, BXYJ_0475500.1, BXYJ_0480800.1, BXYJ_0480900.1, BXYJ_0723000.1, BXYJ_0723600.1, BXYJ_0845600.1, BXYJ_1560600.1
egg vs L4	L4	GO:0042302	MF structural constituent of cuticle	33	99	1.49059e-08	1	9.64908e-06	BXYJ_0003000.1, BXYJ_0027700.1, BXYJ_0079100.1, BXYJ_0080800.1, BXYJ_0086500.1, BXYJ_0086600.1, BXYJ_0095400.1, BXYJ_0095600.1, BXYJ_0099100.1, BXYJ_0115200.1, BXYJ_0288500.1, BXYJ_0288600.1, BXYJ_0288800.1, BXYJ_0295100.1, BXYJ_0316600.1, BXYJ_0353000.1, BXYJ_0455100.1, BXYJ_0463200.1, BXYJ_0463400.1, BXYJ_0463500.1, BXYJ_0463600.1, BXYJ_0594400.1, BXYJ_0755000.1, BXYJ_0946000.1, BXYJ_0981000.1,…
egg vs L4	L4	GO:0055114	BP oxidation-reduction process	65	335	6.30621e-08	1	3.49905e-05	BXYJ_0002400.1, BXYJ_0003100.1, BXYJ_0003200.1, BXYJ_0003300.1, BXYJ_0052200.1, BXYJ_0063600.1, BXYJ_0115700.1, BXYJ_0115900.1, BXYJ_0131300.1, BXYJ_0165100.1, BXYJ_0186700.1, BXYJ_0230800.1, BXYJ_0233700.1, BXYJ_0244300.1, BXYJ_0274700.1, BXYJ_0287200.1, BXYJ_0300100.1, BXYJ_0305000.1, BXYJ_0348200.1, BXYJ_0396200.1, BXYJ_0452400.1, BXYJ_0494400.1, BXYJ_0494700.1, BXYJ_0608800.1, BXYJ_0617800.1,…
egg vs L4	L4	GO:0007218	BP neuropeptide signaling pathway	12	17	1.6347e-07	1	7.93646e-05	BXYJ_0113000.1, BXYJ_0309300.1, BXYJ_0457900.1, BXYJ_0498900.1, BXYJ_0721300.1, BXYJ_0832600.1, BXYJ_1096300.1, BXYJ_1239700.1, BXYJ_1312100.1, BXYJ_1362000.1, BXYJ_1456200.1, BXYJ_1490600.1
egg vs L4	L4	GO:0005506	MF iron ion binding	28	100	5.59171e-07	1	0.000241313	BXYJ_0002400.1, BXYJ_0003100.1, BXYJ_0003200.1, BXYJ_0063600.1, BXYJ_0186700.1, BXYJ_0230800.1, BXYJ_0300100.1, BXYJ_0305000.1, BXYJ_0396200.1, BXYJ_0408600.1, BXYJ_0452400.1, BXYJ_0656400.1, BXYJ_0656500.1, BXYJ_0657700.1, BXYJ_0687300.1, BXYJ_0687400.1, BXYJ_0687500.1, BXYJ_0687600.1, BXYJ_0729100.1, BXYJ_0794400.1, BXYJ_1040500.1, BXYJ_1123600.1, BXYJ_1166200.1, BXYJ_1166600.1, BXYJ_1167600.1,…
egg vs L4	L4	GO:0008810	MF cellulase activity	7	7	1.10134e-06	1	0.000427759	BXYJ_0377500.1, BXYJ_0377600.1, BXYJ_0962200.1, BXYJ_0962300.1, BXYJ_0962400.1, BXYJ_1102400.1, BXYJ_1102500.1
egg vs L4	L4	GO:0006629	BP lipid metabolic process	22	75	1.26442e-06	1	0.000446456	BXYJ_0010100.1, BXYJ_0058800.1, BXYJ_0182200.1, BXYJ_0207300.1, BXYJ_0299800.1, BXYJ_0307500.1, BXYJ_0307600.1, BXYJ_0390900.1, BXYJ_0608200.1, BXYJ_0808100.1, BXYJ_0829100.1, BXYJ_0954700.1, BXYJ_0955000.1, BXYJ_1108100.1, BXYJ_1149600.1, BXYJ_1151900.1, BXYJ_1152400.1, BXYJ_1239200.1, BXYJ_1362100.1, BXYJ_1362200.1, BXYJ_1386500.1, BXYJ_1450200.1
egg vs L4	L4	GO:0005975	BP carbohydrate metabolic process	22	75	2.07463e-06	0.999999	0.000671489	BXYJ_0017200.1, BXYJ_0040000.1, BXYJ_0377500.1, BXYJ_0377600.1, BXYJ_0440900.1, BXYJ_0443300.1, BXYJ_0601100.1, BXYJ_0602800.1, BXYJ_0962200.1, BXYJ_0962300.1, BXYJ_0962400.1, BXYJ_1025500.1, BXYJ_1026000.1, BXYJ_1031700.1, BXYJ_1031800.1, BXYJ_1038600.1, BXYJ_1038800.1, BXYJ_1102400.1, BXYJ_1102500.1, BXYJ_1244100.1, BXYJ_1246600.1, BXYJ_1265600.1
egg vs L4	L4	GO:0016491	MF oxidoreductase activity	44	189	3.94635e-06	0.999998	0.00117905	BXYJ_0064800.1, BXYJ_0115700.1, BXYJ_0131700.1, BXYJ_0192900.1, BXYJ_0202100.1, BXYJ_0210200.1, BXYJ_0226200.1, BXYJ_0230900.1, BXYJ_0233700.1, BXYJ_0244300.1, BXYJ_0274700.1, BXYJ_0315300.1, BXYJ_0460700.1, BXYJ_0494700.1, BXYJ_0516400.1, BXYJ_0523800.1, BXYJ_0577200.1, BXYJ_0633300.1, BXYJ_0707800.1, BXYJ_0729100.1, BXYJ_0821700.1, BXYJ_0834700.1, BXYJ_0872600.1, BXYJ_0893900.1, BXYJ_0942400.1,…
egg vs L4	L4	GO:0006814	BP sodium ion transport	15	56	1.81403e-05	0.999996	0.00503263	BXYJ_0047300.1, BXYJ_0047400.1, BXYJ_0047500.1, BXYJ_0047600.1, BXYJ_0097700.1, BXYJ_0338100.1, BXYJ_0369100.1, BXYJ_0475400.1, BXYJ_0475500.1, BXYJ_0480800.1, BXYJ_0480900.1, BXYJ_0723000.1, BXYJ_0723600.1, BXYJ_0845600.1, BXYJ_1560600.1
egg vs L4	L4	GO:0004558	MF alpha-glucosidase activity	3	3	6.96812e-05	1	0.0171748	BXYJ_0014000.1, BXYJ_0893300.1, BXYJ_0893400.1
egg vs L4	L4	GO:0020037	MF heme binding	25	109	7.07512e-05	0.999975	0.0171748	BXYJ_0002400.1, BXYJ_0003100.1, BXYJ_0003200.1, BXYJ_0063600.1, BXYJ_0186700.1, BXYJ_0230800.1, BXYJ_0300100.1, BXYJ_0305000.1, BXYJ_0396200.1, BXYJ_0408600.1, BXYJ_0656400.1, BXYJ_0656500.1, BXYJ_0657700.1, BXYJ_0687300.1, BXYJ_0687400.1, BXYJ_0687500.1, BXYJ_0687600.1, BXYJ_0794400.1, BXYJ_1040500.1, BXYJ_1166200.1, BXYJ_1166600.1, BXYJ_1167600.1, BXYJ_1170000.1, BXYJ_1292900.1, BXYJ_1450900.1
egg vs L4	L4	GO:0016758	MF transferase activity, transferring hexosyl groups	14	56	0.000104055	0.999975	0.0237736	BXYJ_0024400.1, BXYJ_0033800.1, BXYJ_0180500.1, BXYJ_0229300.1, BXYJ_0254100.1, BXYJ_0329600.1, BXYJ_0329700.1, BXYJ_0342200.1, BXYJ_0342300.1, BXYJ_0349900.1, BXYJ_0830900.1, BXYJ_0836200.1, BXYJ_1275300.1, BXYJ_1292100.1
egg vs L4	L4	GO:0030554	MF adenyl nucleotide binding	6	16	0.00015359	0.999987	0.0331414	BXYJ_0039100.1, BXYJ_0054000.1, BXYJ_0115100.1, BXYJ_0322300.1, BXYJ_0578000.1, BXYJ_0812900.1
egg vs L4	L4	GO:0005980	BP glycogen catabolic process	3	4	0.000217132	0.999998	0.0443865	BXYJ_0014000.1, BXYJ_0893300.1, BXYJ_0893400.1
egg vs Male	egg	GO:0042302	MF structural constituent of cuticle	53	92	2.83943e-24	1	1.1017e-20	BXYJ_0064100.1, BXYJ_0079100.1, BXYJ_0080700.1, BXYJ_0081500.1, BXYJ_0095300.1, BXYJ_0095700.1, BXYJ_0099100.1, BXYJ_0112400.1, BXYJ_0118300.1, BXYJ_0149000.1, BXYJ_0228000.1, BXYJ_0239500.1, BXYJ_0243700.1, BXYJ_0288100.1, BXYJ_0288600.1, BXYJ_0288700.1, BXYJ_0381000.1, BXYJ_0430900.1, BXYJ_0515500.1, BXYJ_0517100.1, BXYJ_0519100.1, BXYJ_0522700.1, BXYJ_0616300.1, BXYJ_0616400.1, BXYJ_0647100.1,…
egg vs Male	egg	GO:0043565	MF sequence-specific DNA binding	62	229	4.80308e-09	1	9.31797e-06	BXYJ_0018500.1, BXYJ_0023300.1, BXYJ_0031800.1, BXYJ_0034600.1, BXYJ_0046100.1, BXYJ_0057100.1, BXYJ_0060900.1, BXYJ_0061000.1, BXYJ_0116800.1, BXYJ_0130900.1, BXYJ_0156700.1, BXYJ_0174600.1, BXYJ_0202300.1, BXYJ_0211200.1, BXYJ_0288200.1, BXYJ_0296400.1, BXYJ_0299900.1, BXYJ_0332100.1, BXYJ_0412200.1, BXYJ_0439500.1, BXYJ_0441100.1, BXYJ_0455200.1, BXYJ_0459200.1, BXYJ_0477800.1, BXYJ_0482400.1,…
egg vs Male	egg	GO:0007156	BP homophilic cell adhesion	11	12	1.56234e-08	1	2.02062e-05	BXYJ_0063100.1, BXYJ_0172600.1, BXYJ_0269900.1, BXYJ_0553200.1, BXYJ_0682700.1, BXYJ_0689900.1, BXYJ_0797300.1, BXYJ_1073200.1, BXYJ_1262900.1, BXYJ_1263100.1, BXYJ_1421700.1
egg vs Male	egg	GO:0006355	BP regulation of transcription, DNA-templated	74	306	3.39325e-08	1	3.29146e-05	BXYJ_0018500.1, BXYJ_0023300.1, BXYJ_0031800.1, BXYJ_0034600.1, BXYJ_0057100.1, BXYJ_0060900.1, BXYJ_0061000.1, BXYJ_0130900.1, BXYJ_0174600.1, BXYJ_0202300.1, BXYJ_0211200.1, BXYJ_0222400.1, BXYJ_0223000.1, BXYJ_0249700.1, BXYJ_0296400.1, BXYJ_0299900.1, BXYJ_0332100.1, BXYJ_0412200.1, BXYJ_0439500.1, BXYJ_0441100.1, BXYJ_0455200.1, BXYJ_0457600.1, BXYJ_0459200.1, BXYJ_0477800.1, BXYJ_0482400.1,…
egg vs Male	egg	GO:0003700	MF sequence-specific DNA binding transcription factor activity	62	255	3.1796e-07	1	0.000246737	BXYJ_0018500.1, BXYJ_0023300.1, BXYJ_0031800.1, BXYJ_0046100.1, BXYJ_0060900.1, BXYJ_0116800.1, BXYJ_0130900.1, BXYJ_0174600.1, BXYJ_0202300.1, BXYJ_0208000.1, BXYJ_0211200.1, BXYJ_0296400.1, BXYJ_0299900.1, BXYJ_0302200.1, BXYJ_0332100.1, BXYJ_0412200.1, BXYJ_0439500.1, BXYJ_0441100.1, BXYJ_0455200.1, BXYJ_0459200.1, BXYJ_0477800.1, BXYJ_0482400.1, BXYJ_0526600.1, BXYJ_0614600.1, BXYJ_0652400.1,…
egg vs Male	egg	GO:0000786	CC nucleosome	17	36	4.45905e-07	1	0.000288352	BXYJ_0183200.1, BXYJ_0267500.1, BXYJ_0458500.1, BXYJ_0554300.1, BXYJ_0591400.1, BXYJ_0591500.1, BXYJ_0591600.1, BXYJ_0591700.1, BXYJ_0942700.1, BXYJ_0942800.1, BXYJ_0942900.1, BXYJ_0943000.1, BXYJ_0972600.1, BXYJ_1253000.1, BXYJ_1253100.1, BXYJ_1253200.1, BXYJ_1253300.1
egg vs Male	egg	GO:0060465	BP pharynx development	16	33	7.34951e-07	1	0.000407373	BXYJ_0271500.1, BXYJ_0309000.1, BXYJ_0396600.1, BXYJ_0554300.1, BXYJ_0591500.1, BXYJ_0591600.1, BXYJ_0591700.1, BXYJ_0742800.1, BXYJ_0942700.1, BXYJ_0942800.1, BXYJ_0942900.1, BXYJ_1022600.1, BXYJ_1253000.1, BXYJ_1253100.1, BXYJ_1253200.1, BXYJ_1300300.1
egg vs Male	egg	GO:0006334	BP nucleosome assembly	17	38	1.16623e-06	1	0.000565623	BXYJ_0183200.1, BXYJ_0267500.1, BXYJ_0458500.1, BXYJ_0554300.1, BXYJ_0591400.1, BXYJ_0591500.1, BXYJ_0591600.1, BXYJ_0591700.1, BXYJ_0942700.1, BXYJ_0942800.1, BXYJ_0942900.1, BXYJ_0943000.1, BXYJ_0972600.1, BXYJ_1253000.1, BXYJ_1253100.1, BXYJ_1253200.1, BXYJ_1253300.1
egg vs Male	egg	GO:0005576	CC extracellular region	27	86	6.87862e-06	0.999998	0.00296545	BXYJ_0016500.1, BXYJ_0037100.1, BXYJ_0137400.1, BXYJ_0140800.1, BXYJ_0395900.1, BXYJ_0454400.1, BXYJ_0491500.1, BXYJ_0510700.1, BXYJ_0591400.1, BXYJ_0605800.1, BXYJ_0684900.1, BXYJ_0750100.1, BXYJ_0943000.1, BXYJ_0972600.1, BXYJ_1022600.1, BXYJ_1079000.1, BXYJ_1082000.1, BXYJ_1082200.1, BXYJ_1139000.1, BXYJ_1184900.1, BXYJ_1216900.1, BXYJ_1253300.1, BXYJ_1326900.1, BXYJ_1327000.1, BXYJ_1356800.1,…
egg vs Male	egg	GO:0003677	MF DNA binding	52	219	1.34516e-05	0.999994	0.00508604	BXYJ_0110700.1, BXYJ_0180800.1, BXYJ_0183200.1, BXYJ_0247500.1, BXYJ_0249700.1, BXYJ_0264600.1, BXYJ_0267500.1, BXYJ_0295400.1, BXYJ_0335300.1, BXYJ_0343900.1, BXYJ_0422800.1, BXYJ_0458500.1, BXYJ_0471200.1, BXYJ_0475200.1, BXYJ_0507200.1, BXYJ_0554300.1, BXYJ_0565100.1, BXYJ_0565200.1, BXYJ_0586000.1, BXYJ_0591400.1, BXYJ_0591500.1, BXYJ_0591600.1, BXYJ_0591700.1, BXYJ_0636600.1, BXYJ_0738200.1,…
egg vs Male	egg	GO:0040011	BP locomotion	98	491	1.44192e-05	0.999992	0.00508604	BXYJ_0035900.1, BXYJ_0037100.1, BXYJ_0043900.1, BXYJ_0068600.1, BXYJ_0093700.1, BXYJ_0192000.1, BXYJ_0219500.1, BXYJ_0237100.1, BXYJ_0267500.1, BXYJ_0274600.1, BXYJ_0291000.1, BXYJ_0308500.1, BXYJ_0334600.1, BXYJ_0361600.1, BXYJ_0369800.1, BXYJ_0369900.1, BXYJ_0419900.1, BXYJ_0442000.1, BXYJ_0446700.1, BXYJ_0471200.1, BXYJ_0477800.1, BXYJ_0493900.1, BXYJ_0519100.1, BXYJ_0530400.1, BXYJ_0537900.1,…
egg vs Male	egg	GO:0007160	BP cell-matrix adhesion	7	9	2.66439e-05	0.999999	0.00861485	BXYJ_0176800.1, BXYJ_0295300.1, BXYJ_0973500.1, BXYJ_1001400.1, BXYJ_1024200.1, BXYJ_1197100.1, BXYJ_1310200.1
egg vs Male	egg	GO:0006270	BP DNA replication initiation	6	8	0.000114497	0.999995	0.0341731	BXYJ_0306500.1, BXYJ_0565100.1, BXYJ_0565200.1, BXYJ_0636600.1, BXYJ_0808000.1, BXYJ_1438300.1
egg vs Male	egg	GO:0004867	MF serine-type endopeptidase inhibitor activity	12	28	0.000140627	0.999974	0.0389737	BXYJ_0140800.1, BXYJ_0446700.1, BXYJ_0499300.1, BXYJ_0605800.1, BXYJ_0938100.1, BXYJ_1120100.1, BXYJ_1133900.1, BXYJ_1139000.1, BXYJ_1386100.1, BXYJ_1405300.1, BXYJ_1450500.1, BXYJ_1450700.1
egg vs Male	Male	GO:0004672	MF protein kinase activity	67	109	2.49252e-29	1	9.67096e-26	BXYJ_0012200.1, BXYJ_0067900.1, BXYJ_0068000.1, BXYJ_0108100.1, BXYJ_0110500.1, BXYJ_0142600.1, BXYJ_0142700.1, BXYJ_0142800.1, BXYJ_0143000.1, BXYJ_0143100.1, BXYJ_0143800.1, BXYJ_0144700.1, BXYJ_0154700.1, BXYJ_0160600.1, BXYJ_0186400.1, BXYJ_0235900.1, BXYJ_0295700.1, BXYJ_0327100.1, BXYJ_0406100.1, BXYJ_0549100.1, BXYJ_0556700.1, BXYJ_0584200.1, BXYJ_0599400.1, BXYJ_0606600.1, BXYJ_0609700.1,…
egg vs Male	Male	GO:0006468	BP protein phosphorylation	120	325	6.00975e-23	1	1.16589e-19	BXYJ_0012200.1, BXYJ_0067900.1, BXYJ_0068000.1, BXYJ_0069200.1, BXYJ_0069700.1, BXYJ_0108100.1, BXYJ_0110500.1, BXYJ_0142600.1, BXYJ_0142700.1, BXYJ_0142800.1, BXYJ_0143000.1, BXYJ_0143100.1, BXYJ_0143800.1, BXYJ_0144700.1, BXYJ_0154700.1, BXYJ_0160600.1, BXYJ_0186400.1, BXYJ_0235900.1, BXYJ_0247300.1, BXYJ_0254800.1, BXYJ_0294600.1, BXYJ_0295700.1, BXYJ_0327100.1, BXYJ_0340500.1, BXYJ_0397300.1,…
egg vs Male	Male	GO:0004713	MF protein tyrosine kinase activity	32	60	2.58458e-12	1	2.63483e-09	BXYJ_0069200.1, BXYJ_0069700.1, BXYJ_0247300.1, BXYJ_0254800.1, BXYJ_0340500.1, BXYJ_0407800.1, BXYJ_0435200.1, BXYJ_0541300.1, BXYJ_0633900.1, BXYJ_0668500.1, BXYJ_0723100.1, BXYJ_0817600.1, BXYJ_0922500.1, BXYJ_0933200.1, BXYJ_0937700.1, BXYJ_1036500.1, BXYJ_1037100.1, BXYJ_1132000.1, BXYJ_1195500.1, BXYJ_1217400.1, BXYJ_1217600.1, BXYJ_1217700.1, BXYJ_1275600.1, BXYJ_1303800.1, BXYJ_1337200.1,…
egg vs Male	Male	GO:0004725	MF protein tyrosine phosphatase activity	39	75	2.71632e-12	1	2.63483e-09	BXYJ_0081400.1, BXYJ_0134500.1, BXYJ_0181200.1, BXYJ_0219000.1, BXYJ_0259100.1, BXYJ_0324400.1, BXYJ_0423900.1, BXYJ_0430300.1, BXYJ_0433900.1, BXYJ_0436500.1, BXYJ_0453200.1, BXYJ_0456800.1, BXYJ_0461300.1, BXYJ_0539800.1, BXYJ_0545300.1, BXYJ_0608300.1, BXYJ_0708900.1, BXYJ_0743500.1, BXYJ_0755100.1, BXYJ_0776700.1, BXYJ_0786100.1, BXYJ_0807300.1, BXYJ_0817700.1, BXYJ_0844600.1, BXYJ_0913500.1,…
egg vs Male	Male	GO:0006470	BP protein dephosphorylation	38	77	6.80578e-11	1	5.28129e-08	BXYJ_0081400.1, BXYJ_0134500.1, BXYJ_0181200.1, BXYJ_0259100.1, BXYJ_0324400.1, BXYJ_0423900.1, BXYJ_0430300.1, BXYJ_0433900.1, BXYJ_0436500.1, BXYJ_0453200.1, BXYJ_0456800.1, BXYJ_0461300.1, BXYJ_0539800.1, BXYJ_0545300.1, BXYJ_0608300.1, BXYJ_0708900.1, BXYJ_0743500.1, BXYJ_0755100.1, BXYJ_0776700.1, BXYJ_0786100.1, BXYJ_0807300.1, BXYJ_0817700.1, BXYJ_0844600.1, BXYJ_0913500.1, BXYJ_0922100.1,…
egg vs Male	Male	GO:0005524	MF ATP binding	166	777	2.38542e-09	1	1.54257e-06	BXYJ_0002800.1, BXYJ_0012200.1, BXYJ_0067900.1, BXYJ_0068000.1, BXYJ_0069200.1, BXYJ_0069700.1, BXYJ_0090700.1, BXYJ_0091400.1, BXYJ_0108100.1, BXYJ_0110500.1, BXYJ_0128200.1, BXYJ_0142600.1, BXYJ_0142700.1, BXYJ_0142800.1, BXYJ_0143000.1, BXYJ_0143100.1, BXYJ_0143800.1, BXYJ_0144700.1, BXYJ_0154700.1, BXYJ_0160600.1, BXYJ_0174500.1, BXYJ_0186400.1, BXYJ_0190300.1, BXYJ_0193200.1, BXYJ_0193500.1,…
egg vs Male	Male	GO:0005198	MF structural molecule activity	33	65	2.43415e-08	1	1.34921e-05	BXYJ_0005900.1, BXYJ_0059400.1, BXYJ_0102900.1, BXYJ_0112300.1, BXYJ_0124400.1, BXYJ_0130600.1, BXYJ_0203700.1, BXYJ_0278500.1, BXYJ_0298300.1, BXYJ_0333900.1, BXYJ_0334200.1, BXYJ_0345600.1, BXYJ_0404000.1, BXYJ_0552500.1, BXYJ_0615200.1, BXYJ_0615300.1, BXYJ_0722600.1, BXYJ_0775700.1, BXYJ_0782100.1, BXYJ_0788000.1, BXYJ_0803000.1, BXYJ_0863900.1, BXYJ_0888600.1, BXYJ_1085200.1, BXYJ_1117200.1,…
egg vs Male	Male	GO:0008234	MF cysteine-type peptidase activity	26	55	1.04391e-06	1	0.000506295	BXYJ_0140700.1, BXYJ_0188500.1, BXYJ_0189000.1, BXYJ_0199300.1, BXYJ_0199400.1, BXYJ_0233600.1, BXYJ_0514700.1, BXYJ_0593700.1, BXYJ_0602200.1, BXYJ_0628900.1, BXYJ_0738300.1, BXYJ_0738400.1, BXYJ_0738500.1, BXYJ_0738600.1, BXYJ_0776800.1, BXYJ_0833600.1, BXYJ_0989700.1, BXYJ_0989800.1, BXYJ_0989900.1, BXYJ_0990100.1, BXYJ_1195200.1, BXYJ_1207200.1, BXYJ_1215900.1, BXYJ_1242900.1, BXYJ_1243100.1,…
egg vs Male	Male	GO:0004222	MF metalloendopeptidase activity	29	98	1.59305e-05	0.999995	0.00627798	BXYJ_0049700.1, BXYJ_0084900.1, BXYJ_0085000.1, BXYJ_0139700.1, BXYJ_0139900.1, BXYJ_0216200.1, BXYJ_0216400.1, BXYJ_0372600.1, BXYJ_0373000.1, BXYJ_0598200.1, BXYJ_0612300.1, BXYJ_0612400.1, BXYJ_0618800.1, BXYJ_0624700.1, BXYJ_0625300.1, BXYJ_0670200.1, BXYJ_0766400.1, BXYJ_0827200.1, BXYJ_1029700.1, BXYJ_1039000.1, BXYJ_1040200.1, BXYJ_1046400.1, BXYJ_1077900.1, BXYJ_1078000.1, BXYJ_1116100.1,…
egg vs Male	Male	GO:0016772	MF transferase activity, transferring phosphorus-containing groups	23	55	1.61804e-05	0.999996	0.00627798	BXYJ_0013000.1, BXYJ_0013500.1, BXYJ_0129800.1, BXYJ_0140400.1, BXYJ_0141600.1, BXYJ_0317700.1, BXYJ_0340700.1, BXYJ_0600700.1, BXYJ_0606000.1, BXYJ_0606300.1, BXYJ_0636500.1, BXYJ_0792500.1, BXYJ_0848900.1, BXYJ_0959900.1, BXYJ_1027900.1, BXYJ_1041800.1, BXYJ_1069500.1, BXYJ_1083900.1, BXYJ_1103800.1, BXYJ_1162200.1, BXYJ_1449400.1, BXYJ_1449600.1, BXYJ_1479200.1
egg vs Male	Male	GO:0005975	BP carbohydrate metabolic process	28	76	2.72586e-05	0.999991	0.00961484	BXYJ_0017200.1, BXYJ_0040000.1, BXYJ_0218100.1, BXYJ_0218200.1, BXYJ_0377500.1, BXYJ_0377600.1, BXYJ_0397400.1, BXYJ_0510600.1, BXYJ_0601100.1, BXYJ_0710100.1, BXYJ_0890300.1, BXYJ_0942600.1, BXYJ_0962200.1, BXYJ_0962300.1, BXYJ_0962400.1, BXYJ_1025500.1, BXYJ_1026000.1, BXYJ_1031700.1, BXYJ_1038600.1, BXYJ_1038700.1, BXYJ_1038800.1, BXYJ_1102400.1, BXYJ_1244100.1, BXYJ_1244200.1, BXYJ_1246900.1,…
egg vs Male	Male	GO:0016884	MF carbon-nitrogen ligase activity, with glutamine as amido-N-donor	11	20	8.38793e-05	0.999988	0.027121	BXYJ_0079800.1, BXYJ_0764600.1, BXYJ_0957100.1, BXYJ_0957400.1, BXYJ_0957500.1, BXYJ_0957900.1, BXYJ_0960200.1, BXYJ_1163200.1, BXYJ_1335700.1, BXYJ_1335800.1, BXYJ_1589900.1
egg vs Male	Male	GO:0005615	CC extracellular space	37	85	9.45774e-05	0.999963	0.0282277	BXYJ_0058500.1, BXYJ_0119900.1, BXYJ_0120000.1, BXYJ_0173400.1, BXYJ_0211800.1, BXYJ_0223700.1, BXYJ_0223800.1, BXYJ_0223900.1, BXYJ_0344000.1, BXYJ_0431900.1, BXYJ_0432000.1, BXYJ_0478900.1, BXYJ_0485600.1, BXYJ_0517800.1, BXYJ_0625000.1, BXYJ_0703200.1, BXYJ_0703300.1, BXYJ_0708800.1, BXYJ_0922800.1, BXYJ_0927200.1, BXYJ_0945200.1, BXYJ_0954400.1, BXYJ_0954500.1, BXYJ_0954600.1, BXYJ_1123300.1,…
egg vs Male	Male	GO:0005184	MF neuropeptide hormone activity	8	9	0.000111425	0.999996	0.0308806	BXYJ_0312000.1, BXYJ_0312100.1, BXYJ_0312200.1, BXYJ_0878300.1, BXYJ_0878400.1, BXYJ_0878500.1, BXYJ_0879000.1, BXYJ_1036900.1
egg vs Male	Male	GO:0006508	BP proteolysis	86	378	0.00016596	0.9999	0.0429284	BXYJ_0003500.1, BXYJ_0021000.1, BXYJ_0049700.1, BXYJ_0052400.1, BXYJ_0065300.1, BXYJ_0078400.1, BXYJ_0078600.1, BXYJ_0084900.1, BXYJ_0085000.1, BXYJ_0091400.1, BXYJ_0139700.1, BXYJ_0139900.1, BXYJ_0140700.1, BXYJ_0150900.1, BXYJ_0188500.1, BXYJ_0189000.1, BXYJ_0199300.1, BXYJ_0199400.1, BXYJ_0216200.1, BXYJ_0216400.1, BXYJ_0233600.1, BXYJ_0356500.1, BXYJ_0364800.1, BXYJ_0366000.1, BXYJ_0372600.1,…
egg vs Female	egg	GO:0003700	MF sequence-specific DNA binding transcription factor activity	57	255	2.12975e-12	1	8.26558e-09	BXYJ_0001700.1, BXYJ_0018500.1, BXYJ_0023300.1, BXYJ_0027000.1, BXYJ_0031800.1, BXYJ_0046100.1, BXYJ_0060900.1, BXYJ_0089900.1, BXYJ_0116800.1, BXYJ_0123800.1, BXYJ_0130900.1, BXYJ_0211200.1, BXYJ_0296400.1, BXYJ_0299900.1, BXYJ_0302200.1, BXYJ_0332100.1, BXYJ_0412200.1, BXYJ_0412800.1, BXYJ_0439500.1, BXYJ_0441100.1, BXYJ_0455200.1, BXYJ_0459200.1, BXYJ_0477800.1, BXYJ_0482400.1, BXYJ_0614600.1,…
egg vs Female	egg	GO:0043565	MF sequence-specific DNA binding	52	230	1.17927e-11	1	2.28837e-08	BXYJ_0001700.1, BXYJ_0018500.1, BXYJ_0023300.1, BXYJ_0031800.1, BXYJ_0034600.1, BXYJ_0046100.1, BXYJ_0060900.1, BXYJ_0116800.1, BXYJ_0130900.1, BXYJ_0211200.1, BXYJ_0288200.1, BXYJ_0296400.1, BXYJ_0299900.1, BXYJ_0332100.1, BXYJ_0412200.1, BXYJ_0439500.1, BXYJ_0441100.1, BXYJ_0455200.1, BXYJ_0459200.1, BXYJ_0477800.1, BXYJ_0482400.1, BXYJ_0560700.1, BXYJ_0614600.1, BXYJ_0652400.1, BXYJ_0657000.1,…
egg vs Female	egg	GO:0006355	BP regulation of transcription, DNA-templated	61	306	6.20611e-11	1	8.02864e-08	BXYJ_0001700.1, BXYJ_0018500.1, BXYJ_0023300.1, BXYJ_0027000.1, BXYJ_0031800.1, BXYJ_0034600.1, BXYJ_0060900.1, BXYJ_0089900.1, BXYJ_0123800.1, BXYJ_0130900.1, BXYJ_0211200.1, BXYJ_0222400.1, BXYJ_0223000.1, BXYJ_0296400.1, BXYJ_0299900.1, BXYJ_0332100.1, BXYJ_0412200.1, BXYJ_0439500.1, BXYJ_0441100.1, BXYJ_0455200.1, BXYJ_0457600.1, BXYJ_0459200.1, BXYJ_0477800.1, BXYJ_0482400.1, BXYJ_0507200.1,…
egg vs Female	egg	GO:0007156	BP homophilic cell adhesion	10	13	8.02436e-08	1	7.78564e-05	BXYJ_0063100.1, BXYJ_0172600.1, BXYJ_0269900.1, BXYJ_0553200.1, BXYJ_0682700.1, BXYJ_0689900.1, BXYJ_0797300.1, BXYJ_1262900.1, BXYJ_1263100.1, BXYJ_1421700.1
egg vs Female	egg	GO:0000786	CC nucleosome	13	33	9.33052e-07	1	0.000684947	BXYJ_0267500.1, BXYJ_0458500.1, BXYJ_0554300.1, BXYJ_0591500.1, BXYJ_0591600.1, BXYJ_0942700.1, BXYJ_0942800.1, BXYJ_0942900.1, BXYJ_0943000.1, BXYJ_1253000.1, BXYJ_1253100.1, BXYJ_1253200.1, BXYJ_1253300.1
egg vs Female	egg	GO:0060465	BP pharynx development	13	33	1.05892e-06	1	0.000684947	BXYJ_0309000.1, BXYJ_0396600.1, BXYJ_0554300.1, BXYJ_0591500.1, BXYJ_0591600.1, BXYJ_0742800.1, BXYJ_0942700.1, BXYJ_0942800.1, BXYJ_0942900.1, BXYJ_1253000.1, BXYJ_1253100.1, BXYJ_1253200.1, BXYJ_1300300.1
egg vs Female	egg	GO:0006334	BP nucleosome assembly	13	35	2.05515e-06	1	0.00113943	BXYJ_0267500.1, BXYJ_0458500.1, BXYJ_0554300.1, BXYJ_0591500.1, BXYJ_0591600.1, BXYJ_0942700.1, BXYJ_0942800.1, BXYJ_0942900.1, BXYJ_0943000.1, BXYJ_1253000.1, BXYJ_1253100.1, BXYJ_1253200.1, BXYJ_1253300.1
egg vs Female	egg	GO:0000122	BP negative regulation of transcription from RNA polymerase II promoter	12	40	7.1111e-05	0.999986	0.0344977	BXYJ_0046100.1, BXYJ_0189400.1, BXYJ_0302200.1, BXYJ_0370300.1, BXYJ_0943000.1, BXYJ_1072400.1, BXYJ_1253300.1, BXYJ_1300300.1, BXYJ_1452000.1, BXYJ_1471600.1, BXYJ_1513700.1, BXYJ_1536300.1
egg vs Female	egg	GO:0005634	CC nucleus	77	597	8.74954e-05	0.999949	0.0359735	BXYJ_0001700.1, BXYJ_0027000.1, BXYJ_0046100.1, BXYJ_0116800.1, BXYJ_0123800.1, BXYJ_0130900.1, BXYJ_0189400.1, BXYJ_0209700.1, BXYJ_0222400.1, BXYJ_0223000.1, BXYJ_0263400.1, BXYJ_0267500.1, BXYJ_0288200.1, BXYJ_0296400.1, BXYJ_0299900.1, BXYJ_0309000.1, BXYJ_0412800.1, BXYJ_0423600.1, BXYJ_0441100.1, BXYJ_0457600.1, BXYJ_0458500.1, BXYJ_0459200.1, BXYJ_0477800.1, BXYJ_0507200.1, BXYJ_0544000.1,…
egg vs Female	egg	GO:0001764	BP neuron migration	7	14	9.26913e-05	0.999992	0.0359735	BXYJ_0150600.1, BXYJ_0731700.1, BXYJ_0932500.1, BXYJ_0938400.1, BXYJ_1267100.1, BXYJ_1356800.1, BXYJ_1545600.1
egg vs Female	egg	GO:0004867	MF serine-type endopeptidase inhibitor activity	10	28	0.000104103	0.999984	0.0367294	BXYJ_0140800.1, BXYJ_0446700.1, BXYJ_0499300.1, BXYJ_1120100.1, BXYJ_1133900.1, BXYJ_1139000.1, BXYJ_1386100.1, BXYJ_1405300.1, BXYJ_1450500.1, BXYJ_1450700.1
egg vs Female	egg	GO:0046982	MF protein heterodimerization activity	14	56	0.000147469	0.999964	0.0476938	BXYJ_0267500.1, BXYJ_0554300.1, BXYJ_0560700.1, BXYJ_0591500.1, BXYJ_0591600.1, BXYJ_0942700.1, BXYJ_0942800.1, BXYJ_0942900.1, BXYJ_0943000.1, BXYJ_1064800.1, BXYJ_1253000.1, BXYJ_1253100.1, BXYJ_1253200.1, BXYJ_1253300.1
egg vs Female	Female	GO:0006508	BP proteolysis	133	419	1.06386e-34	1	4.12885e-31	BXYJ_0003500.1, BXYJ_0021000.1, BXYJ_0032400.1, BXYJ_0046500.1, BXYJ_0052400.1, BXYJ_0062900.1, BXYJ_0065300.1, BXYJ_0066900.1, BXYJ_0067000.1, BXYJ_0067100.1, BXYJ_0067200.1, BXYJ_0074100.1, BXYJ_0078400.1, BXYJ_0078600.1, BXYJ_0078700.1, BXYJ_0078800.1, BXYJ_0085000.1, BXYJ_0100600.1, BXYJ_0106400.1, BXYJ_0138800.1, BXYJ_0139700.1, BXYJ_0139900.1, BXYJ_0140700.1, BXYJ_0150300.1, BXYJ_0161200.1,…
egg vs Female	Female	GO:0008234	MF cysteine-type peptidase activity	36	60	2.65003e-18	1	5.14239e-15	BXYJ_0046500.1, BXYJ_0138800.1, BXYJ_0140700.1, BXYJ_0188400.1, BXYJ_0188500.1, BXYJ_0189000.1, BXYJ_0189100.1, BXYJ_0199300.1, BXYJ_0199400.1, BXYJ_0233600.1, BXYJ_0504300.1, BXYJ_0514700.1, BXYJ_0552400.1, BXYJ_0595900.1, BXYJ_0596000.1, BXYJ_0596200.1, BXYJ_0596600.1, BXYJ_0598300.1, BXYJ_0602200.1, BXYJ_0660800.1, BXYJ_0682000.1, BXYJ_0738300.1, BXYJ_0738400.1, BXYJ_0738500.1, BXYJ_0738600.1,…
egg vs Female	Female	GO:0005615	CC extracellular space	42	86	2.91715e-13	1	3.77382e-10	BXYJ_0058500.1, BXYJ_0119900.1, BXYJ_0120000.1, BXYJ_0131600.1, BXYJ_0162000.1, BXYJ_0162100.1, BXYJ_0162200.1, BXYJ_0162300.1, BXYJ_0162400.1, BXYJ_0162700.1, BXYJ_0162800.1, BXYJ_0163200.1, BXYJ_0211800.1, BXYJ_0223700.1, BXYJ_0223800.1, BXYJ_0223900.1, BXYJ_0235200.1, BXYJ_0323100.1, BXYJ_0431900.1, BXYJ_0432000.1, BXYJ_0478900.1, BXYJ_0500100.1, BXYJ_0540600.1, BXYJ_0548700.1, BXYJ_0625000.1,…
egg vs Female	Female	GO:0042302	MF structural constituent of cuticle	39	98	2.57545e-11	1	2.49883e-08	BXYJ_0003000.1, BXYJ_0027700.1, BXYJ_0079100.1, BXYJ_0080700.1, BXYJ_0080800.1, BXYJ_0086500.1, BXYJ_0086600.1, BXYJ_0095400.1, BXYJ_0095600.1, BXYJ_0099100.1, BXYJ_0115200.1, BXYJ_0130300.1, BXYJ_0287600.1, BXYJ_0288500.1, BXYJ_0288600.1, BXYJ_0288800.1, BXYJ_0295100.1, BXYJ_0316600.1, BXYJ_0353000.1, BXYJ_0366400.1, BXYJ_0366500.1, BXYJ_0430900.1, BXYJ_0455100.1, BXYJ_0463200.1, BXYJ_0463400.1,…
egg vs Female	Female	GO:0005975	BP carbohydrate metabolic process	31	78	6.34087e-11	1	4.92178e-08	BXYJ_0017200.1, BXYJ_0040000.1, BXYJ_0186600.1, BXYJ_0195100.1, BXYJ_0377500.1, BXYJ_0377600.1, BXYJ_0440900.1, BXYJ_0601100.1, BXYJ_0682500.1, BXYJ_0690700.1, BXYJ_0962200.1, BXYJ_0962300.1, BXYJ_0962400.1, BXYJ_1018000.1, BXYJ_1024800.1, BXYJ_1025500.1, BXYJ_1025800.1, BXYJ_1026000.1, BXYJ_1031700.1, BXYJ_1038600.1, BXYJ_1038800.1, BXYJ_1049300.1, BXYJ_1049400.1, BXYJ_1102400.1, BXYJ_1102500.1,…
egg vs Female	Female	GO:0004197	MF cysteine-type endopeptidase activity	11	16	1.22899e-07	1	7.94953e-05	BXYJ_0161200.1, BXYJ_0162600.1, BXYJ_0162900.1, BXYJ_0163000.1, BXYJ_0163100.1, BXYJ_0165500.1, BXYJ_0165600.1, BXYJ_0942100.1, BXYJ_0942200.1, BXYJ_1177900.1, BXYJ_1483600.1
egg vs Female	Female	GO:0008810	MF cellulase activity	8	8	2.83437e-07	1	0.000157145	BXYJ_0195100.1, BXYJ_0377500.1, BXYJ_0377600.1, BXYJ_0962200.1, BXYJ_0962300.1, BXYJ_0962400.1, BXYJ_1102400.1, BXYJ_1102500.1
egg vs Female	Female	GO:0016884	MF carbon-nitrogen ligase activity, with glutamine as amido-N-donor	11	21	1.6129e-06	1	0.000782456	BXYJ_0079800.1, BXYJ_0764600.1, BXYJ_0957100.1, BXYJ_0957200.1, BXYJ_0957500.1, BXYJ_0960100.1, BXYJ_0960200.1, BXYJ_1163200.1, BXYJ_1335800.1, BXYJ_1461800.1, BXYJ_1589900.1
egg vs Female	Female	GO:0004185	MF serine-type carboxypeptidase activity	10	18	1.89197e-06	1	0.00081586	BXYJ_0066900.1, BXYJ_0067000.1, BXYJ_0067100.1, BXYJ_0067200.1, BXYJ_0078600.1, BXYJ_0078700.1, BXYJ_0078800.1, BXYJ_0100600.1, BXYJ_0106400.1, BXYJ_0748500.1
egg vs Female	Female	GO:0016705	MF oxidoreductase activity, acting on paired donors, with incorporation or reduction of molecular oxygen	16	46	6.72271e-06	0.999999	0.00240286	BXYJ_0002400.1, BXYJ_0230800.1, BXYJ_0396200.1, BXYJ_0656400.1, BXYJ_0656500.1, BXYJ_0657700.1, BXYJ_0687500.1, BXYJ_0687600.1, BXYJ_0791100.1, BXYJ_1040500.1, BXYJ_1166200.1, BXYJ_1292900.1, BXYJ_1432200.1, BXYJ_1432400.1, BXYJ_1450900.1, BXYJ_1559800.1
egg vs Female	Female	GO:0004222	MF metalloendopeptidase activity	22	96	6.81047e-06	0.999998	0.00240286	BXYJ_0085000.1, BXYJ_0139700.1, BXYJ_0139900.1, BXYJ_0216400.1, BXYJ_0372900.1, BXYJ_0373000.1, BXYJ_0373100.1, BXYJ_0373200.1, BXYJ_0373600.1, BXYJ_0373700.1, BXYJ_0373900.1, BXYJ_0374000.1, BXYJ_0589000.1, BXYJ_0618800.1, BXYJ_0624700.1, BXYJ_0624800.1, BXYJ_0624900.1, BXYJ_0625100.1, BXYJ_0766400.1, BXYJ_1077900.1, BXYJ_1116100.1, BXYJ_1275200.1
egg vs Female	Female	GO:0005576	CC extracellular region	27	87	1.00982e-05	0.999997	0.00326593	BXYJ_0008100.1, BXYJ_0115900.1, BXYJ_0137500.1, BXYJ_0137600.1, BXYJ_0183900.1, BXYJ_0184200.1, BXYJ_0332000.1, BXYJ_0353000.1, BXYJ_0386200.1, BXYJ_0452000.1, BXYJ_0454400.1, BXYJ_0459400.1, BXYJ_0497700.1, BXYJ_0751200.1, BXYJ_0760900.1, BXYJ_0878300.1, BXYJ_0878400.1, BXYJ_0878500.1, BXYJ_0952300.1, BXYJ_1011300.1, BXYJ_1082000.1, BXYJ_1101500.1, BXYJ_1242100.1, BXYJ_1281600.1, BXYJ_1305300.1,…
egg vs Female	Female	GO:0006629	BP lipid metabolic process	21	73	1.49801e-05	0.999996	0.00447214	BXYJ_0010100.1, BXYJ_0058800.1, BXYJ_0182200.1, BXYJ_0207300.1, BXYJ_0307500.1, BXYJ_0307600.1, BXYJ_0390900.1, BXYJ_0716500.1, BXYJ_0808100.1, BXYJ_0832700.1, BXYJ_0850500.1, BXYJ_0922000.1, BXYJ_0954700.1, BXYJ_1033900.1, BXYJ_1108100.1, BXYJ_1151900.1, BXYJ_1152400.1, BXYJ_1239200.1, BXYJ_1362200.1, BXYJ_1368300.1, BXYJ_1386500.1
egg vs Female	Female	GO:0004190	MF aspartic-type endopeptidase activity	28	108	3.21459e-05	0.999989	0.00891129	BXYJ_0003500.1, BXYJ_0021000.1, BXYJ_0032400.1, BXYJ_0062900.1, BXYJ_0065300.1, BXYJ_0078400.1, BXYJ_0150300.1, BXYJ_0203800.1, BXYJ_0254400.1, BXYJ_0322500.1, BXYJ_0334400.1, BXYJ_0342600.1, BXYJ_0364800.1, BXYJ_0366000.1, BXYJ_0392100.1, BXYJ_0392200.1, BXYJ_0392400.1, BXYJ_0463800.1, BXYJ_0465500.1, BXYJ_0473600.1, BXYJ_0589200.1, BXYJ_0696400.1, BXYJ_1096500.1, BXYJ_1168900.1, BXYJ_1213300.1,…
egg vs Female	Female	GO:0031143	CC pseudopodium	7	10	0.000114233	0.999993	0.0295559	BXYJ_0005900.1, BXYJ_0059400.1, BXYJ_0112300.1, BXYJ_0124400.1, BXYJ_0130600.1, BXYJ_0345600.1, BXYJ_0615300.1
egg vs Female	Female	GO:0004252	MF serine-type endopeptidase activity	11	29	0.000124443	0.999978	0.0301853	BXYJ_0187800.1, BXYJ_0188000.1, BXYJ_0188100.1, BXYJ_0529000.1, BXYJ_0614100.1, BXYJ_0808300.1, BXYJ_0848700.1, BXYJ_1084600.1, BXYJ_1243200.1, BXYJ_1243300.1, BXYJ_1411100.1
egg vs D3	egg	GO:0042302	MF structural constituent of cuticle	69	88	7.89874e-39	1	3.05681e-35	BXYJ_0003000.1, BXYJ_0064100.1, BXYJ_0079100.1, BXYJ_0080700.1, BXYJ_0081500.1, BXYJ_0095300.1, BXYJ_0095700.1, BXYJ_0099100.1, BXYJ_0112400.1, BXYJ_0118300.1, BXYJ_0130300.1, BXYJ_0149000.1, BXYJ_0228000.1, BXYJ_0239500.1, BXYJ_0243700.1, BXYJ_0287600.1, BXYJ_0288100.1, BXYJ_0288600.1, BXYJ_0288700.1, BXYJ_0329000.1, BXYJ_0353000.1, BXYJ_0366400.1, BXYJ_0366500.1, BXYJ_0381000.1, BXYJ_0430900.1,…
egg vs D3	egg	GO:0005581	CC collagen	14	17	2.64832e-09	1	5.12451e-06	BXYJ_0149000.1, BXYJ_0366400.1, BXYJ_0366500.1, BXYJ_0519100.1, BXYJ_0627600.1, BXYJ_0752400.1, BXYJ_0852500.1, BXYJ_0946000.1, BXYJ_1159900.1, BXYJ_1174300.1, BXYJ_1178700.1, BXYJ_1203900.1, BXYJ_1293300.1, BXYJ_1582100.1
egg vs D3	egg	GO:0005576	CC extracellular region	32	78	9.48315e-08	1	0.000122333	BXYJ_0016500.1, BXYJ_0037100.1, BXYJ_0115900.1, BXYJ_0137400.1, BXYJ_0140800.1, BXYJ_0179900.1, BXYJ_0297800.1, BXYJ_0353000.1, BXYJ_0454400.1, BXYJ_0456600.1, BXYJ_0491500.1, BXYJ_0510700.1, BXYJ_0591400.1, BXYJ_0600600.1, BXYJ_0605800.1, BXYJ_0684900.1, BXYJ_0750100.1, BXYJ_0943000.1, BXYJ_1007600.1, BXYJ_1022600.1, BXYJ_1079000.1, BXYJ_1082200.1, BXYJ_1139000.1, BXYJ_1184900.1, BXYJ_1216900.1,…
egg vs D3	egg	GO:0007156	BP homophilic cell adhesion	10	12	1.53328e-07	1	0.000148345	BXYJ_0063100.1, BXYJ_0172600.1, BXYJ_0269900.1, BXYJ_0553200.1, BXYJ_0682700.1, BXYJ_0689900.1, BXYJ_0797300.1, BXYJ_1262900.1, BXYJ_1263100.1, BXYJ_1421700.1
egg vs D3	egg	GO:0006270	BP DNA replication initiation	8	8	2.2327e-07	1	0.00016507	BXYJ_0276700.1, BXYJ_0306500.1, BXYJ_0565100.1, BXYJ_0565200.1, BXYJ_0636600.1, BXYJ_0808000.1, BXYJ_1413300.1, BXYJ_1438300.1
egg vs D3	egg	GO:0003678	MF DNA helicase activity	9	10	2.55922e-07	1	0.00016507	BXYJ_0276700.1, BXYJ_0565100.1, BXYJ_0565200.1, BXYJ_0636600.1, BXYJ_0808000.1, BXYJ_1413300.1, BXYJ_1438300.1, BXYJ_1577000.1, BXYJ_1595500.1
egg vs D3	egg	GO:0000786	CC nucleosome	18	33	1.20567e-06	1	0.000666563	BXYJ_0179900.1, BXYJ_0180000.1, BXYJ_0183200.1, BXYJ_0267500.1, BXYJ_0458500.1, BXYJ_0554300.1, BXYJ_0591400.1, BXYJ_0591500.1, BXYJ_0591600.1, BXYJ_0591700.1, BXYJ_0942700.1, BXYJ_0942800.1, BXYJ_0942900.1, BXYJ_0943000.1, BXYJ_1253000.1, BXYJ_1253100.1, BXYJ_1253200.1, BXYJ_1253300.1
egg vs D3	egg	GO:0042555	CC MCM complex	7	7	1.51248e-06	1	0.000731662	BXYJ_0276700.1, BXYJ_0565100.1, BXYJ_0565200.1, BXYJ_0636600.1, BXYJ_0808000.1, BXYJ_1413300.1, BXYJ_1438300.1
egg vs D3	egg	GO:0004222	MF metalloendopeptidase activity	29	83	3.23397e-06	0.999999	0.00138458	BXYJ_0137400.1, BXYJ_0192200.1, BXYJ_0253300.1, BXYJ_0275500.1, BXYJ_0299700.1, BXYJ_0353700.1, BXYJ_0396600.1, BXYJ_0471900.1, BXYJ_0491500.1, BXYJ_0546100.1, BXYJ_0598200.1, BXYJ_0657200.1, BXYJ_0736500.1, BXYJ_0822900.1, BXYJ_0827200.1, BXYJ_0877300.1, BXYJ_0886100.1, BXYJ_0918400.1, BXYJ_1007600.1, BXYJ_1022600.1, BXYJ_1046400.1, BXYJ_1058800.1, BXYJ_1082200.1, BXYJ_1235400.1, BXYJ_1258700.1,…
egg vs D3	egg	GO:0006334	BP nucleosome assembly	18	35	3.57772e-06	0.999999	0.00138458	BXYJ_0179900.1, BXYJ_0180000.1, BXYJ_0183200.1, BXYJ_0267500.1, BXYJ_0458500.1, BXYJ_0554300.1, BXYJ_0591400.1, BXYJ_0591500.1, BXYJ_0591600.1, BXYJ_0591700.1, BXYJ_0942700.1, BXYJ_0942800.1, BXYJ_0942900.1, BXYJ_0943000.1, BXYJ_1253000.1, BXYJ_1253100.1, BXYJ_1253200.1, BXYJ_1253300.1
egg vs D3	egg	GO:0060465	BP pharynx development	17	34	6.62633e-06	0.999999	0.00233126	BXYJ_0180000.1, BXYJ_0271500.1, BXYJ_0309000.1, BXYJ_0396600.1, BXYJ_0554300.1, BXYJ_0591500.1, BXYJ_0591600.1, BXYJ_0591700.1, BXYJ_0742800.1, BXYJ_0942700.1, BXYJ_0942800.1, BXYJ_0942900.1, BXYJ_1022600.1, BXYJ_1253000.1, BXYJ_1253100.1, BXYJ_1253200.1, BXYJ_1300300.1
egg vs D3	egg	GO:0003677	MF DNA binding	58	216	1.093e-05	0.999995	0.00352491	BXYJ_0108400.1, BXYJ_0145000.1, BXYJ_0179900.1, BXYJ_0180000.1, BXYJ_0180800.1, BXYJ_0183200.1, BXYJ_0247500.1, BXYJ_0249700.1, BXYJ_0264600.1, BXYJ_0267500.1, BXYJ_0276700.1, BXYJ_0295400.1, BXYJ_0335300.1, BXYJ_0343900.1, BXYJ_0454100.1, BXYJ_0458500.1, BXYJ_0462200.1, BXYJ_0466400.1, BXYJ_0471200.1, BXYJ_0475200.1, BXYJ_0507200.1, BXYJ_0554300.1, BXYJ_0565100.1, BXYJ_0565200.1, BXYJ_0586000.1,…
egg vs D3	egg	GO:0004867	MF serine-type endopeptidase inhibitor activity	13	28	7.98031e-05	0.999985	0.0237568	BXYJ_0140800.1, BXYJ_0441600.1, BXYJ_0446700.1, BXYJ_0605800.1, BXYJ_0938100.1, BXYJ_1120100.1, BXYJ_1133900.1, BXYJ_1139000.1, BXYJ_1140100.1, BXYJ_1386100.1, BXYJ_1405300.1, BXYJ_1450500.1, BXYJ_1450700.1
egg vs D3	D3	GO:0055114	BP oxidation-reduction process	82	334	5.48545e-13	1	2.12287e-09	BXYJ_0002400.1, BXYJ_0003300.1, BXYJ_0008400.1, BXYJ_0030200.1, BXYJ_0052200.1, BXYJ_0062700.1, BXYJ_0103300.1, BXYJ_0115700.1, BXYJ_0131300.1, BXYJ_0148500.1, BXYJ_0165100.1, BXYJ_0182000.1, BXYJ_0186500.1, BXYJ_0186700.1, BXYJ_0191400.1, BXYJ_0194000.1, BXYJ_0224600.1, BXYJ_0230800.1, BXYJ_0233700.1, BXYJ_0244300.1, BXYJ_0272400.1, BXYJ_0274700.1, BXYJ_0287200.1, BXYJ_0287400.1, BXYJ_0300100.1,…
egg vs D3	D3	GO:0006508	BP proteolysis	78	350	2.46817e-12	1	4.77592e-09	BXYJ_0003500.1, BXYJ_0021000.1, BXYJ_0052400.1, BXYJ_0058400.1, BXYJ_0062900.1, BXYJ_0065300.1, BXYJ_0071500.1, BXYJ_0078400.1, BXYJ_0127400.1, BXYJ_0127500.1, BXYJ_0139700.1, BXYJ_0139900.1, BXYJ_0150300.1, BXYJ_0150900.1, BXYJ_0188500.1, BXYJ_0189000.1, BXYJ_0189100.1, BXYJ_0199400.1, BXYJ_0203800.1, BXYJ_0235500.1, BXYJ_0244100.1, BXYJ_0245200.1, BXYJ_0316800.1, BXYJ_0322500.1, BXYJ_0334400.1,…
egg vs D3	D3	GO:0005615	CC extracellular space	36	72	1.35204e-11	1	1.74413e-08	BXYJ_0058500.1, BXYJ_0119900.1, BXYJ_0120000.1, BXYJ_0131600.1, BXYJ_0211800.1, BXYJ_0223700.1, BXYJ_0223800.1, BXYJ_0223900.1, BXYJ_0225400.1, BXYJ_0235200.1, BXYJ_0237400.1, BXYJ_0323100.1, BXYJ_0415200.1, BXYJ_0431900.1, BXYJ_0432000.1, BXYJ_0478900.1, BXYJ_0509600.1, BXYJ_0509800.1, BXYJ_0540600.1, BXYJ_0545100.1, BXYJ_0548700.1, BXYJ_0703300.1, BXYJ_0708800.1, BXYJ_0922800.1, BXYJ_0927200.1,…
egg vs D3	D3	GO:0004190	MF aspartic-type endopeptidase activity	34	102	1.10807e-09	1	1.07206e-06	BXYJ_0003500.1, BXYJ_0021000.1, BXYJ_0062900.1, BXYJ_0065300.1, BXYJ_0078400.1, BXYJ_0127400.1, BXYJ_0127500.1, BXYJ_0150300.1, BXYJ_0150900.1, BXYJ_0203800.1, BXYJ_0245200.1, BXYJ_0316800.1, BXYJ_0322500.1, BXYJ_0334400.1, BXYJ_0366000.1, BXYJ_0394400.1, BXYJ_0464600.1, BXYJ_0473600.1, BXYJ_0589100.1, BXYJ_0589200.1, BXYJ_0589300.1, BXYJ_0589400.1, BXYJ_0589600.1, BXYJ_0696400.1, BXYJ_0701100.1,…
egg vs D3	D3	GO:0006096	BP glycolysis	13	19	4.97982e-09	1	3.85438e-06	BXYJ_0131300.1, BXYJ_0348200.1, BXYJ_0368200.1, BXYJ_0465600.1, BXYJ_0764200.1, BXYJ_1030900.1, BXYJ_1141700.1, BXYJ_1329700.1, BXYJ_1403900.1, BXYJ_1525200.1, BXYJ_1594200.1, BXYJ_1620500.1, BXYJ_1625100.1
egg vs D3	D3	GO:0008234	MF cysteine-type peptidase activity	21	48	1.77843e-08	1	1.14709e-05	BXYJ_0058400.1, BXYJ_0188500.1, BXYJ_0189000.1, BXYJ_0189100.1, BXYJ_0199400.1, BXYJ_0504300.1, BXYJ_0514700.1, BXYJ_0552400.1, BXYJ_0601900.1, BXYJ_0602200.1, BXYJ_0660800.1, BXYJ_0738300.1, BXYJ_0738400.1, BXYJ_0738500.1, BXYJ_0738600.1, BXYJ_0776800.1, BXYJ_0833600.1, BXYJ_0990100.1, BXYJ_1243100.1, BXYJ_1420000.1, BXYJ_1481000.1
egg vs D3	D3	GO:0055085	BP transmembrane transport	63	338	1.15083e-07	1	6.36244e-05	BXYJ_0022200.1, BXYJ_0039100.1, BXYJ_0039200.1, BXYJ_0049800.1, BXYJ_0049900.1, BXYJ_0054000.1, BXYJ_0079500.1, BXYJ_0097700.1, BXYJ_0109100.1, BXYJ_0115100.1, BXYJ_0183800.1, BXYJ_0189900.1, BXYJ_0190300.1, BXYJ_0193200.1, BXYJ_0193500.1, BXYJ_0199100.1, BXYJ_0261600.1, BXYJ_0275400.1, BXYJ_0336100.1, BXYJ_0338300.1, BXYJ_0345100.1, BXYJ_0348700.1, BXYJ_0379500.1, BXYJ_0427100.1, BXYJ_0469600.1,…
egg vs D3	D3	GO:0016491	MF oxidoreductase activity	48	187	3.04246e-07	1	0.000147179	BXYJ_0008400.1, BXYJ_0030200.1, BXYJ_0062700.1, BXYJ_0064800.1, BXYJ_0103300.1, BXYJ_0115700.1, BXYJ_0131600.1, BXYJ_0131700.1, BXYJ_0186500.1, BXYJ_0191400.1, BXYJ_0192800.1, BXYJ_0194000.1, BXYJ_0210200.1, BXYJ_0230900.1, BXYJ_0233700.1, BXYJ_0244300.1, BXYJ_0272400.1, BXYJ_0274700.1, BXYJ_0456200.1, BXYJ_0494600.1, BXYJ_0494700.1, BXYJ_0516400.1, BXYJ_0523800.1, BXYJ_0577200.1, BXYJ_0633300.1,…
egg vs D3	D3	GO:0042626	MF ATPase activity, coupled to transmembrane movement of substances	11	31	3.62945e-07	1	0.000156066	BXYJ_0189800.1, BXYJ_0189900.1, BXYJ_0190300.1, BXYJ_0190400.1, BXYJ_0193500.1, BXYJ_0345100.1, BXYJ_0348700.1, BXYJ_0725900.1, BXYJ_0786800.1, BXYJ_0821300.1, BXYJ_1434300.1
egg vs D3	D3	GO:0007218	BP neuropeptide signaling pathway	12	17	5.53064e-07	1	0.000194631	BXYJ_0113000.1, BXYJ_0309300.1, BXYJ_0457900.1, BXYJ_0498900.1, BXYJ_0721300.1, BXYJ_0832600.1, BXYJ_1096300.1, BXYJ_1239700.1, BXYJ_1312100.1, BXYJ_1362000.1, BXYJ_1456200.1, BXYJ_1490600.1
egg vs D3	D3	GO:0016758	MF transferase activity, transferring hexosyl groups	19	58	5.53214e-07	1	0.000194631	BXYJ_0024400.1, BXYJ_0038700.1, BXYJ_0038900.1, BXYJ_0180500.1, BXYJ_0186800.1, BXYJ_0186900.1, BXYJ_0229300.1, BXYJ_0254100.1, BXYJ_0329600.1, BXYJ_0329800.1, BXYJ_0330000.1, BXYJ_0342200.1, BXYJ_0349900.1, BXYJ_0357300.1, BXYJ_0728100.1, BXYJ_0830900.1, BXYJ_1275300.1, BXYJ_1292100.1, BXYJ_1321900.1
egg vs D3	D3	GO:0005975	BP carbohydrate metabolic process	22	74	6.14367e-06	0.999998	0.00198133	BXYJ_0017200.1, BXYJ_0040000.1, BXYJ_0195100.1, BXYJ_0377500.1, BXYJ_0377600.1, BXYJ_0440900.1, BXYJ_0601100.1, BXYJ_0602800.1, BXYJ_0962400.1, BXYJ_1026000.1, BXYJ_1031700.1, BXYJ_1038600.1, BXYJ_1038700.1, BXYJ_1038800.1, BXYJ_1102400.1, BXYJ_1102500.1, BXYJ_1244100.1, BXYJ_1244200.1, BXYJ_1246600.1, BXYJ_1265600.1, BXYJ_1415500.1, BXYJ_1549100.1
egg vs D3	D3	GO:0005506	MF iron ion binding	27	98	8.08759e-06	0.999997	0.00240761	BXYJ_0002400.1, BXYJ_0186700.1, BXYJ_0230800.1, BXYJ_0270600.1, BXYJ_0293100.1, BXYJ_0300100.1, BXYJ_0305000.1, BXYJ_0408600.1, BXYJ_0452400.1, BXYJ_0656500.1, BXYJ_0657700.1, BXYJ_0687200.1, BXYJ_0687400.1, BXYJ_0687500.1, BXYJ_0715900.1, BXYJ_0729100.1, BXYJ_1040500.1, BXYJ_1166200.1, BXYJ_1166600.1, BXYJ_1167600.1, BXYJ_1176800.1, BXYJ_1292900.1, BXYJ_1400700.1, BXYJ_1432200.1, BXYJ_1441300.1,…
egg vs D3	D3	GO:0008810	MF cellulase activity	6	6	1.002e-05	1	0.00276981	BXYJ_0195100.1, BXYJ_0377500.1, BXYJ_0377600.1, BXYJ_0962400.1, BXYJ_1102400.1, BXYJ_1102500.1
egg vs D3	D3	GO:0016705	MF oxidoreductase activity, acting on paired donors, with incorporation or reduction of molecular oxygen	15	44	1.23654e-05	0.999998	0.0031606	BXYJ_0002400.1, BXYJ_0186700.1, BXYJ_0230800.1, BXYJ_0656500.1, BXYJ_0657700.1, BXYJ_0687200.1, BXYJ_0687400.1, BXYJ_0687500.1, BXYJ_1040500.1, BXYJ_1166200.1, BXYJ_1166600.1, BXYJ_1292900.1, BXYJ_1432200.1, BXYJ_1450900.1, BXYJ_1559800.1
egg vs D3	D3	GO:0005272	MF sodium channel activity	11	27	1.30671e-05	0.999998	0.0031606	BXYJ_0047300.1, BXYJ_0047400.1, BXYJ_0047500.1, BXYJ_0047600.1, BXYJ_0047900.1, BXYJ_0097700.1, BXYJ_0475400.1, BXYJ_0475500.1, BXYJ_0480800.1, BXYJ_0723000.1, BXYJ_1560600.1
egg vs D3	D3	GO:0006814	BP sodium ion transport	15	51	3.59657e-05	0.999992	0.0081875	BXYJ_0047300.1, BXYJ_0047400.1, BXYJ_0047500.1, BXYJ_0047600.1, BXYJ_0047900.1, BXYJ_0049900.1, BXYJ_0097700.1, BXYJ_0475400.1, BXYJ_0475500.1, BXYJ_0480800.1, BXYJ_0632600.1, BXYJ_0723000.1, BXYJ_1123400.1, BXYJ_1161700.1, BXYJ_1560600.1
egg vs D3	D3	GO:0008152	BP metabolic process	75	424	5.60991e-05	0.999969	0.0120613	BXYJ_0009100.1, BXYJ_0012900.1, BXYJ_0024400.1, BXYJ_0028000.1, BXYJ_0038700.1, BXYJ_0038900.1, BXYJ_0046900.1, BXYJ_0064800.1, BXYJ_0178000.1, BXYJ_0180500.1, BXYJ_0182700.1, BXYJ_0184200.1, BXYJ_0186800.1, BXYJ_0186900.1, BXYJ_0192800.1, BXYJ_0210200.1, BXYJ_0229300.1, BXYJ_0230900.1, BXYJ_0241600.1, BXYJ_0241800.1, BXYJ_0254100.1, BXYJ_0308100.1, BXYJ_0329600.1, BXYJ_0329800.1, BXYJ_0330000.1,…
egg vs D4	egg	GO:0042302	MF structural constituent of cuticle	66	91	7.96205e-32	1	3.09166e-28	BXYJ_0003000.1, BXYJ_0027700.1, BXYJ_0064100.1, BXYJ_0079100.1, BXYJ_0080700.1, BXYJ_0081500.1, BXYJ_0095300.1, BXYJ_0095700.1, BXYJ_0099100.1, BXYJ_0112400.1, BXYJ_0118300.1, BXYJ_0130300.1, BXYJ_0149000.1, BXYJ_0228000.1, BXYJ_0239500.1, BXYJ_0243700.1, BXYJ_0287600.1, BXYJ_0288100.1, BXYJ_0288600.1, BXYJ_0288700.1, BXYJ_0288800.1, BXYJ_0353000.1, BXYJ_0366400.1, BXYJ_0366500.1, BXYJ_0381000.1,…
egg vs D4	egg	GO:0006508	BP proteolysis	121	345	7.84091e-11	1	1.52231e-07	BXYJ_0006700.1, BXYJ_0008600.1, BXYJ_0021200.1, BXYJ_0039600.1, BXYJ_0046500.1, BXYJ_0065300.1, BXYJ_0074000.1, BXYJ_0074200.1, BXYJ_0078300.1, BXYJ_0078400.1, BXYJ_0088400.1, BXYJ_0102000.1, BXYJ_0109600.1, BXYJ_0117300.1, BXYJ_0117400.1, BXYJ_0127000.1, BXYJ_0170900.1, BXYJ_0171200.1, BXYJ_0188500.1, BXYJ_0190100.1, BXYJ_0191000.1, BXYJ_0191100.1, BXYJ_0191200.1, BXYJ_0192200.1, BXYJ_0203800.1,…
egg vs D4	egg	GO:0004190	MF aspartic-type endopeptidase activity	46	99	2.02549e-10	1	2.62166e-07	BXYJ_0006700.1, BXYJ_0008600.1, BXYJ_0021200.1, BXYJ_0065300.1, BXYJ_0078300.1, BXYJ_0078400.1, BXYJ_0109600.1, BXYJ_0117300.1, BXYJ_0117400.1, BXYJ_0127000.1, BXYJ_0170900.1, BXYJ_0171200.1, BXYJ_0191100.1, BXYJ_0191200.1, BXYJ_0203800.1, BXYJ_0245100.1, BXYJ_0245200.1, BXYJ_0316800.1, BXYJ_0318900.1, BXYJ_0334400.1, BXYJ_0352100.1, BXYJ_0366000.1, BXYJ_0473600.1, BXYJ_0497400.1, BXYJ_0589200.1,…
egg vs D4	egg	GO:0003677	MF DNA binding	75	215	4.27949e-07	1	0.000415431	BXYJ_0026900.1, BXYJ_0110700.1, BXYJ_0143300.1, BXYJ_0145000.1, BXYJ_0183200.1, BXYJ_0209500.1, BXYJ_0247500.1, BXYJ_0249700.1, BXYJ_0264600.1, BXYJ_0267500.1, BXYJ_0276700.1, BXYJ_0295400.1, BXYJ_0335300.1, BXYJ_0343900.1, BXYJ_0403700.1, BXYJ_0422800.1, BXYJ_0458500.1, BXYJ_0466400.1, BXYJ_0471200.1, BXYJ_0475200.1, BXYJ_0536500.1, BXYJ_0543900.1, BXYJ_0554300.1, BXYJ_0565100.1, BXYJ_0565200.1,…
egg vs D4	egg	GO:0005581	CC collagen	12	17	2.27937e-06	1	0.00177016	BXYJ_0149000.1, BXYJ_0366400.1, BXYJ_0366500.1, BXYJ_0519100.1, BXYJ_0627600.1, BXYJ_0752400.1, BXYJ_0852500.1, BXYJ_1159900.1, BXYJ_1174300.1, BXYJ_1203900.1, BXYJ_1293300.1, BXYJ_1582100.1
egg vs D4	egg	GO:0042555	CC MCM complex	7	7	2.51806e-05	1	0.0162961	BXYJ_0276700.1, BXYJ_0565100.1, BXYJ_0565200.1, BXYJ_0636600.1, BXYJ_0808000.1, BXYJ_1413300.1, BXYJ_1438300.1
egg vs D4	D4	GO:0016021	CC integral component of membrane	198	943	1.00318e-16	1	3.89534e-13	BXYJ_0010000.1, BXYJ_0012400.1, BXYJ_0018300.1, BXYJ_0022200.1, BXYJ_0023400.1, BXYJ_0027200.1, BXYJ_0032100.1, BXYJ_0034200.1, BXYJ_0035700.1, BXYJ_0036100.1, BXYJ_0038200.1, BXYJ_0040600.1, BXYJ_0042000.1, BXYJ_0043200.1, BXYJ_0049800.1, BXYJ_0056000.1, BXYJ_0060800.1, BXYJ_0061500.1, BXYJ_0066600.1, BXYJ_0069800.1, BXYJ_0079400.1, BXYJ_0079500.1, BXYJ_0097000.1, BXYJ_0098900.1, BXYJ_0102500.1,…
egg vs D4	D4	GO:0007186	BP G-protein coupled receptor signaling pathway	49	140	9.56169e-13	1	1.8564e-09	BXYJ_0034200.1, BXYJ_0040600.1, BXYJ_0042000.1, BXYJ_0043200.1, BXYJ_0060800.1, BXYJ_0069800.1, BXYJ_0138200.1, BXYJ_0250200.1, BXYJ_0271600.1, BXYJ_0275600.1, BXYJ_0433500.1, BXYJ_0481800.1, BXYJ_0487100.1, BXYJ_0500000.1, BXYJ_0612500.1, BXYJ_0628500.1, BXYJ_0652500.1, BXYJ_0674400.1, BXYJ_0693400.1, BXYJ_0723300.1, BXYJ_0736600.1, BXYJ_0836100.1, BXYJ_0902400.1, BXYJ_0919300.1, BXYJ_0950700.1,…
egg vs D4	D4	GO:0055085	BP transmembrane transport	79	347	3.73243e-12	1	4.83101e-09	BXYJ_0022200.1, BXYJ_0035700.1, BXYJ_0038200.1, BXYJ_0039100.1, BXYJ_0049800.1, BXYJ_0054000.1, BXYJ_0068500.1, BXYJ_0079400.1, BXYJ_0079500.1, BXYJ_0098900.1, BXYJ_0115100.1, BXYJ_0180200.1, BXYJ_0183800.1, BXYJ_0189900.1, BXYJ_0223100.1, BXYJ_0227200.1, BXYJ_0245000.1, BXYJ_0261600.1, BXYJ_0275400.1, BXYJ_0312900.1, BXYJ_0315100.1, BXYJ_0318300.1, BXYJ_0336100.1, BXYJ_0338300.1, BXYJ_0379100.1,…
egg vs D4	D4	GO:0004930	MF G-protein coupled receptor activity	40	117	3.11445e-10	1	3.02335e-07	BXYJ_0034200.1, BXYJ_0040600.1, BXYJ_0042000.1, BXYJ_0069800.1, BXYJ_0138200.1, BXYJ_0250200.1, BXYJ_0271600.1, BXYJ_0275600.1, BXYJ_0433500.1, BXYJ_0481800.1, BXYJ_0487100.1, BXYJ_0500000.1, BXYJ_0612500.1, BXYJ_0628500.1, BXYJ_0652500.1, BXYJ_0674400.1, BXYJ_0693400.1, BXYJ_0723300.1, BXYJ_0736600.1, BXYJ_0919300.1, BXYJ_0950700.1, BXYJ_0955200.1, BXYJ_1023400.1, BXYJ_1054500.1, BXYJ_1056500.1,…
egg vs D4	D4	GO:0005179	MF hormone activity	13	14	6.48383e-08	1	5.03535e-05	BXYJ_0014600.1, BXYJ_0016000.1, BXYJ_0032300.1, BXYJ_0137500.1, BXYJ_0137600.1, BXYJ_0386200.1, BXYJ_0452300.1, BXYJ_0821300.1, BXYJ_1011300.1, BXYJ_1101400.1, BXYJ_1101500.1, BXYJ_1146200.1, BXYJ_1451300.1
egg vs D4	D4	GO:0007218	BP neuropeptide signaling pathway	13	17	8.32453e-07	1	0.000538736	BXYJ_0113000.1, BXYJ_0309300.1, BXYJ_0332400.1, BXYJ_0457900.1, BXYJ_0498900.1, BXYJ_0721300.1, BXYJ_0832600.1, BXYJ_1096300.1, BXYJ_1239700.1, BXYJ_1312100.1, BXYJ_1362000.1, BXYJ_1456200.1, BXYJ_1490600.1
egg vs D4	D4	GO:0055114	BP oxidation-reduction process	71	342	1.30716e-05	0.999993	0.00713252	BXYJ_0003300.1, BXYJ_0030200.1, BXYJ_0052200.1, BXYJ_0057700.1, BXYJ_0103300.1, BXYJ_0115700.1, BXYJ_0131300.1, BXYJ_0182000.1, BXYJ_0186500.1, BXYJ_0186700.1, BXYJ_0194000.1, BXYJ_0224600.1, BXYJ_0230800.1, BXYJ_0244300.1, BXYJ_0272400.1, BXYJ_0274700.1, BXYJ_0287200.1, BXYJ_0305000.1, BXYJ_0348200.1, BXYJ_0494400.1, BXYJ_0494700.1, BXYJ_0525600.1, BXYJ_0593900.1, BXYJ_0608900.1, BXYJ_0617800.1,…
egg vs D4	D4	GO:0007606	BP sensory perception of chemical stimulus	14	31	1.46949e-05	0.999998	0.00713252	BXYJ_0251500.1, BXYJ_0351000.1, BXYJ_0396500.1, BXYJ_0589800.1, BXYJ_0600900.1, BXYJ_0646100.1, BXYJ_0646200.1, BXYJ_0754800.1, BXYJ_0980200.1, BXYJ_1045900.1, BXYJ_1216000.1, BXYJ_1252300.1, BXYJ_1483700.1, BXYJ_1554400.1
egg vs D4	D4	GO:0003735	MF structural constituent of ribosome	44	117	4.62505e-05	0.99998	0.0199545	BXYJ_0025100.1, BXYJ_0117900.1, BXYJ_0125300.1, BXYJ_0194200.1, BXYJ_0264900.1, BXYJ_0267800.1, BXYJ_0293200.1, BXYJ_0399000.1, BXYJ_0452500.1, BXYJ_0454900.1, BXYJ_0508900.1, BXYJ_0546400.1, BXYJ_0550600.1, BXYJ_0558300.1, BXYJ_0568200.1, BXYJ_0584000.1, BXYJ_0637900.1, BXYJ_0672900.1, BXYJ_0759100.1, BXYJ_0766100.1, BXYJ_0795200.1, BXYJ_0799600.1, BXYJ_0824400.1, BXYJ_0855600.1, BXYJ_0859400.1,…
egg vs D4	D4	GO:0005615	CC extracellular space	29	73	0.000112446	0.999959	0.0436626	BXYJ_0060200.1, BXYJ_0119900.1, BXYJ_0120000.1, BXYJ_0131600.1, BXYJ_0223700.1, BXYJ_0235200.1, BXYJ_0239900.1, BXYJ_0240100.1, BXYJ_0431900.1, BXYJ_0432000.1, BXYJ_0478900.1, BXYJ_0509600.1, BXYJ_0540600.1, BXYJ_0548700.1, BXYJ_0622300.1, BXYJ_0625000.1, BXYJ_0922800.1, BXYJ_0927200.1, BXYJ_0930000.1, BXYJ_0974100.1, BXYJ_1278600.1, BXYJ_1278700.1, BXYJ_1304900.1, BXYJ_1305000.1, BXYJ_1394400.1,…
L2 vs L3	L2	ND
L2 vs L3	L3	GO:0042302	MF structural constituent of cuticle	68	96	1.05897e-50	1	4.07597e-47	BXYJ_0003000.1, BXYJ_0027700.1, BXYJ_0064100.1, BXYJ_0079100.1, BXYJ_0080800.1, BXYJ_0081500.1, BXYJ_0095300.1, BXYJ_0095600.1, BXYJ_0095700.1, BXYJ_0099100.1, BXYJ_0112400.1, BXYJ_0115200.1, BXYJ_0118300.1, BXYJ_0149000.1, BXYJ_0239500.1, BXYJ_0243700.1, BXYJ_0288100.1, BXYJ_0288500.1, BXYJ_0288600.1, BXYJ_0288800.1, BXYJ_0295100.1, BXYJ_0316600.1, BXYJ_0353000.1, BXYJ_0366500.1, BXYJ_0381000.1,…
L2 vs L3	L3	GO:0006508	BP proteolysis	55	348	3.09935e-07	1	0.00059647	BXYJ_0021000.1, BXYJ_0039600.1, BXYJ_0046500.1, BXYJ_0065000.1, BXYJ_0074000.1, BXYJ_0074200.1, BXYJ_0140700.1, BXYJ_0190100.1, BXYJ_0199300.1, BXYJ_0203800.1, BXYJ_0215200.1, BXYJ_0215300.1, BXYJ_0235500.1, BXYJ_0245100.1, BXYJ_0253300.1, BXYJ_0353700.1, BXYJ_0395900.1, BXYJ_0396600.1, BXYJ_0410000.1, BXYJ_0463800.1, BXYJ_0477600.1, BXYJ_0540800.1, BXYJ_0546100.1, BXYJ_0664900.1, BXYJ_0687100.1,…
L2 vs L3	L3	GO:0008289	MF lipid binding	14	36	4.65286e-07	1	0.000596961	BXYJ_0015600.1, BXYJ_0200000.1, BXYJ_0280600.1, BXYJ_0302600.1, BXYJ_0568900.1, BXYJ_0701700.1, BXYJ_0854700.1, BXYJ_0871600.1, BXYJ_0953700.1, BXYJ_1079000.1, BXYJ_1212400.1, BXYJ_1292700.1, BXYJ_1326900.1, BXYJ_1327000.1
L2 vs L3	L3	GO:0005581	CC collagen	10	19	9.88139e-07	1	0.00079652	BXYJ_0149000.1, BXYJ_0366500.1, BXYJ_0463200.1, BXYJ_0463400.1, BXYJ_0519100.1, BXYJ_0627600.1, BXYJ_0852500.1, BXYJ_1178700.1, BXYJ_1203900.1, BXYJ_1293300.1
L2 vs L3	L3	GO:0005576	CC extracellular region	21	77	1.03471e-06	1	0.00079652	BXYJ_0037100.1, BXYJ_0140800.1, BXYJ_0353000.1, BXYJ_0395900.1, BXYJ_0456600.1, BXYJ_0510700.1, BXYJ_0591400.1, BXYJ_0600600.1, BXYJ_0605800.1, BXYJ_0751200.1, BXYJ_0943000.1, BXYJ_1022600.1, BXYJ_1079000.1, BXYJ_1082000.1, BXYJ_1139000.1, BXYJ_1184900.1, BXYJ_1216900.1, BXYJ_1326900.1, BXYJ_1327000.1, BXYJ_1386100.1, BXYJ_1556100.1
L2 vs L3	L3	GO:0004867	MF serine-type endopeptidase inhibitor activity	11	28	2.56894e-06	1	0.00164797	BXYJ_0140800.1, BXYJ_0441600.1, BXYJ_0446700.1, BXYJ_0605800.1, BXYJ_0938100.1, BXYJ_1133900.1, BXYJ_1139000.1, BXYJ_1140100.1, BXYJ_1386100.1, BXYJ_1405300.1, BXYJ_1450700.1
L2 vs L3	L3	GO:0040011	BP locomotion	68	490	5.65617e-06	0.999997	0.00311009	BXYJ_0003000.1, BXYJ_0035900.1, BXYJ_0037100.1, BXYJ_0043900.1, BXYJ_0068600.1, BXYJ_0093700.1, BXYJ_0106500.1, BXYJ_0219500.1, BXYJ_0237100.1, BXYJ_0274600.1, BXYJ_0299500.1, BXYJ_0334600.1, BXYJ_0334700.1, BXYJ_0419900.1, BXYJ_0433000.1, BXYJ_0446700.1, BXYJ_0493900.1, BXYJ_0519100.1, BXYJ_0540800.1, BXYJ_0544400.1, BXYJ_0560300.1, BXYJ_0569800.1, BXYJ_0591500.1, BXYJ_0591700.1, BXYJ_0594400.1,…
L2 vs L3	L3	GO:0018996	BP molting cycle, collagen and cuticulin-based cuticle	26	146	7.04859e-05	0.999974	0.0339125	BXYJ_0068600.1, BXYJ_0219500.1, BXYJ_0221600.1, BXYJ_0237100.1, BXYJ_0274600.1, BXYJ_0446700.1, BXYJ_0544400.1, BXYJ_0560300.1, BXYJ_0569800.1, BXYJ_0657300.1, BXYJ_0711200.1, BXYJ_0789400.1, BXYJ_0916300.1, BXYJ_0982300.1, BXYJ_1024300.1, BXYJ_1165000.1, BXYJ_1235400.1, BXYJ_1266600.1, BXYJ_1287500.1, BXYJ_1299400.1, BXYJ_1313300.1, BXYJ_1341300.1, BXYJ_1393600.1, BXYJ_1515200.1, BXYJ_1519200.1,…
L2 vs L3	L3	GO:0052547	BP regulation of peptidase activity	8	20	9.79515e-05	0.999989	0.0393379	BXYJ_0140800.1, BXYJ_0441600.1, BXYJ_0446700.1, BXYJ_0989700.1, BXYJ_0989800.1, BXYJ_1133900.1, BXYJ_1140100.1, BXYJ_1450700.1
L2 vs L3	L3	GO:0008158	MF hedgehog receptor activity	9	30	0.000102203	0.999985	0.0393379	BXYJ_0221600.1, BXYJ_0789400.1, BXYJ_0916300.1, BXYJ_1065900.1, BXYJ_1165000.1, BXYJ_1313300.1, BXYJ_1341300.1, BXYJ_1393600.1, BXYJ_1568300.1
L2 vs L3	L3	GO:0042338	BP cuticle development involved in collagen and cuticulin-based cuticle molting cycle	5	8	0.000141208	0.999994	0.0494101	BXYJ_0239200.1, BXYJ_0519100.1, BXYJ_0677100.1, BXYJ_1112600.1, BXYJ_1140100.1
L2 vs L4	L2	ND
L2 vs L4	L4	GO:0042302	MF structural constituent of cuticle	74	97	8.81105e-59	1	3.39137e-55	BXYJ_0003000.1, BXYJ_0027700.1, BXYJ_0064100.1, BXYJ_0079100.1, BXYJ_0080700.1, BXYJ_0080800.1, BXYJ_0081500.1, BXYJ_0095300.1, BXYJ_0095600.1, BXYJ_0095700.1, BXYJ_0099100.1, BXYJ_0112400.1, BXYJ_0115200.1, BXYJ_0118300.1, BXYJ_0130300.1, BXYJ_0149000.1, BXYJ_0239500.1, BXYJ_0243700.1, BXYJ_0288100.1, BXYJ_0288500.1, BXYJ_0288600.1, BXYJ_0288800.1, BXYJ_0295100.1, BXYJ_0316600.1, BXYJ_0353000.1,…
L2 vs L4	L4	GO:0006508	BP proteolysis	60	350	2.45857e-10	1	4.73152e-07	BXYJ_0003500.1, BXYJ_0021000.1, BXYJ_0039600.1, BXYJ_0046500.1, BXYJ_0065000.1, BXYJ_0071500.1, BXYJ_0074000.1, BXYJ_0127000.1, BXYJ_0139700.1, BXYJ_0140700.1, BXYJ_0160200.1, BXYJ_0190100.1, BXYJ_0191000.1, BXYJ_0199300.1, BXYJ_0199400.1, BXYJ_0203800.1, BXYJ_0245200.1, BXYJ_0253300.1, BXYJ_0364800.1, BXYJ_0396600.1, BXYJ_0463800.1, BXYJ_0477600.1, BXYJ_0540800.1, BXYJ_0546100.1, BXYJ_0589200.1,…
L2 vs L4	L4	GO:0008289	MF lipid binding	16	36	3.28597e-09	1	4.2159e-06	BXYJ_0015600.1, BXYJ_0200000.1, BXYJ_0280600.1, BXYJ_0302600.1, BXYJ_0701700.1, BXYJ_0854700.1, BXYJ_0871600.1, BXYJ_0925700.1, BXYJ_0925800.1, BXYJ_0953700.1, BXYJ_1079000.1, BXYJ_1212400.1, BXYJ_1254600.1, BXYJ_1292700.1, BXYJ_1326900.1, BXYJ_1327000.1
L2 vs L4	L4	GO:0005581	CC collagen	11	19	7.64935e-08	1	7.36059e-05	BXYJ_0149000.1, BXYJ_0366500.1, BXYJ_0463200.1, BXYJ_0463400.1, BXYJ_0519100.1, BXYJ_0627600.1, BXYJ_0852500.1, BXYJ_1173500.1, BXYJ_1178700.1, BXYJ_1203900.1, BXYJ_1293300.1
L2 vs L4	L4	GO:0016747	MF transferase activity, transferring acyl groups other than amino-acyl groups	17	51	1.03238e-07	1	7.94725e-05	BXYJ_0074300.1, BXYJ_0106500.1, BXYJ_0115700.1, BXYJ_0115900.1, BXYJ_0165800.1, BXYJ_0169300.1, BXYJ_0169700.1, BXYJ_0169900.1, BXYJ_0186500.1, BXYJ_0245300.1, BXYJ_0245400.1, BXYJ_0658500.1, BXYJ_0691800.1, BXYJ_0750100.1, BXYJ_0751200.1, BXYJ_1154000.1, BXYJ_1382500.1
L2 vs L4	L4	GO:0008810	MF cellulase activity	7	8	4.38682e-07	1	0.000281414	BXYJ_0377500.1, BXYJ_0377600.1, BXYJ_0962200.1, BXYJ_0962300.1, BXYJ_0962400.1, BXYJ_1102400.1, BXYJ_1102500.1
L2 vs L4	L4	GO:0016491	MF oxidoreductase activity	37	184	5.94229e-07	1	0.000326741	BXYJ_0074300.1, BXYJ_0115700.1, BXYJ_0131700.1, BXYJ_0180600.1, BXYJ_0186500.1, BXYJ_0192900.1, BXYJ_0202100.1, BXYJ_0210200.1, BXYJ_0226200.1, BXYJ_0244300.1, BXYJ_0315300.1, BXYJ_0315400.1, BXYJ_0460700.1, BXYJ_0460800.1, BXYJ_0461000.1, BXYJ_0569500.1, BXYJ_0593900.1, BXYJ_0627100.1, BXYJ_0658500.1, BXYJ_0697000.1, BXYJ_0707800.1, BXYJ_0816100.1, BXYJ_0825800.1, BXYJ_0942400.1, BXYJ_0957000.1,…
L2 vs L4	L4	GO:0005576	CC extracellular region	20	77	2.18036e-06	0.999999	0.00104902	BXYJ_0115900.1, BXYJ_0332000.1, BXYJ_0353000.1, BXYJ_0456600.1, BXYJ_0510700.1, BXYJ_0591400.1, BXYJ_0684900.1, BXYJ_0750100.1, BXYJ_0751200.1, BXYJ_0943000.1, BXYJ_1007600.1, BXYJ_1022600.1, BXYJ_1079000.1, BXYJ_1184900.1, BXYJ_1216900.1, BXYJ_1242100.1, BXYJ_1326900.1, BXYJ_1327000.1, BXYJ_1443400.1, BXYJ_1556100.1
L2 vs L4	L4	GO:0005975	BP carbohydrate metabolic process	18	75	1.34794e-05	0.999997	0.0057647	BXYJ_0377500.1, BXYJ_0377600.1, BXYJ_0700200.1, BXYJ_0847900.1, BXYJ_0962200.1, BXYJ_0962300.1, BXYJ_0962400.1, BXYJ_1025500.1, BXYJ_1025800.1, BXYJ_1026000.1, BXYJ_1038600.1, BXYJ_1038800.1, BXYJ_1102400.1, BXYJ_1102500.1, BXYJ_1244300.1, BXYJ_1246700.1, BXYJ_1290600.1, BXYJ_1294900.1
L2 vs L4	L4	GO:0016705	MF oxidoreductase activity, acting on paired donors, with incorporation or reduction of molecular oxygen	13	45	1.82265e-05	0.999997	0.00701538	BXYJ_0043600.1, BXYJ_0186700.1, BXYJ_0649000.1, BXYJ_0656400.1, BXYJ_0657500.1, BXYJ_0687000.1, BXYJ_0687400.1, BXYJ_0687600.1, BXYJ_1166600.1, BXYJ_1378000.1, BXYJ_1432200.1, BXYJ_1450900.1, BXYJ_1604100.1
L2 vs L4	L4	GO:0004499	MF N,N-dimethylaniline monooxygenase activity	6	10	2.77255e-05	0.999999	0.00906213	BXYJ_0448500.1, BXYJ_0559900.1, BXYJ_0816700.1, BXYJ_0855100.1, BXYJ_0855200.1, BXYJ_0874100.1
L2 vs L4	L4	GO:0055114	BP oxidation-reduction process	48	335	2.82529e-05	0.999987	0.00906213	BXYJ_0043600.1, BXYJ_0074300.1, BXYJ_0115700.1, BXYJ_0115900.1, BXYJ_0186500.1, BXYJ_0186700.1, BXYJ_0224300.1, BXYJ_0244300.1, BXYJ_0315400.1, BXYJ_0348600.1, BXYJ_0408900.1, BXYJ_0448500.1, BXYJ_0480400.1, BXYJ_0526500.1, BXYJ_0559900.1, BXYJ_0593900.1, BXYJ_0649000.1, BXYJ_0656400.1, BXYJ_0657500.1, BXYJ_0658500.1, BXYJ_0687000.1, BXYJ_0687400.1, BXYJ_0687600.1, BXYJ_0750100.1, BXYJ_0751200.1,…
L2 vs L4	L4	GO:0008234	MF cysteine-type peptidase activity	14	50	4.3393e-05	0.999991	0.0128477	BXYJ_0039600.1, BXYJ_0046500.1, BXYJ_0140700.1, BXYJ_0191000.1, BXYJ_0199300.1, BXYJ_0199400.1, BXYJ_0738300.1, BXYJ_0738400.1, BXYJ_0738500.1, BXYJ_0738600.1, BXYJ_0989700.1, BXYJ_0989800.1, BXYJ_1243100.1, BXYJ_1463100.1
L2 vs Male	L2	GO:0016021	CC integral component of membrane	131	925	1.28587e-11	1	4.95188e-08	BXYJ_0007000.1, BXYJ_0007100.1, BXYJ_0023400.1, BXYJ_0033400.1, BXYJ_0034200.1, BXYJ_0038100.1, BXYJ_0038400.1, BXYJ_0041400.1, BXYJ_0043400.1, BXYJ_0044300.1, BXYJ_0053400.1, BXYJ_0055300.1, BXYJ_0056100.1, BXYJ_0056200.1, BXYJ_0064500.1, BXYJ_0081800.1, BXYJ_0164000.1, BXYJ_0182800.1, BXYJ_0189300.1, BXYJ_0194400.1, BXYJ_0195200.1, BXYJ_0216000.1, BXYJ_0217300.1, BXYJ_0221000.1, BXYJ_0221600.1,…
L2 vs Male	L2	GO:0071805	BP potassium ion transmembrane transport	20	47	1.75853e-10	1	2.90925e-07	BXYJ_0197600.1, BXYJ_0216000.1, BXYJ_0250700.1, BXYJ_0308500.1, BXYJ_0365200.1, BXYJ_0397800.1, BXYJ_0419500.1, BXYJ_0447800.1, BXYJ_0486700.1, BXYJ_0521600.1, BXYJ_0598800.1, BXYJ_0940300.1, BXYJ_1113200.1, BXYJ_1255300.1, BXYJ_1255400.1, BXYJ_1263400.1, BXYJ_1263600.1, BXYJ_1289100.1, BXYJ_1294600.1, BXYJ_1381700.1
L2 vs Male	L2	GO:0043565	MF sequence-specific DNA binding	46	219	2.26636e-10	1	2.90925e-07	BXYJ_0001700.1, BXYJ_0001800.1, BXYJ_0018100.1, BXYJ_0041000.1, BXYJ_0046000.1, BXYJ_0046100.1, BXYJ_0116800.1, BXYJ_0130900.1, BXYJ_0156700.1, BXYJ_0174600.1, BXYJ_0243600.1, BXYJ_0255700.1, BXYJ_0263600.1, BXYJ_0299900.1, BXYJ_0439500.1, BXYJ_0441100.1, BXYJ_0482400.1, BXYJ_0526600.1, BXYJ_0529300.1, BXYJ_0561100.1, BXYJ_0614600.1, BXYJ_0703400.1, BXYJ_0713500.1, BXYJ_0717300.1, BXYJ_0722100.1,…
L2 vs Male	L2	GO:0003700	MF sequence-specific DNA binding transcription factor activity	49	251	1.06039e-09	1	1.02089e-06	BXYJ_0001700.1, BXYJ_0001800.1, BXYJ_0018100.1, BXYJ_0041000.1, BXYJ_0046000.1, BXYJ_0046100.1, BXYJ_0116800.1, BXYJ_0130900.1, BXYJ_0174600.1, BXYJ_0243600.1, BXYJ_0255700.1, BXYJ_0263600.1, BXYJ_0299900.1, BXYJ_0302200.1, BXYJ_0439500.1, BXYJ_0441100.1, BXYJ_0482400.1, BXYJ_0526600.1, BXYJ_0529300.1, BXYJ_0561100.1, BXYJ_0614600.1, BXYJ_0703400.1, BXYJ_0713500.1, BXYJ_0717300.1, BXYJ_0722100.1,…
L2 vs Male	L2	GO:0007186	BP G-protein coupled receptor signaling pathway	31	138	7.88417e-08	1	6.07238e-05	BXYJ_0034200.1, BXYJ_0081800.1, BXYJ_0194400.1, BXYJ_0195200.1, BXYJ_0221000.1, BXYJ_0275600.1, BXYJ_0302200.1, BXYJ_0313600.1, BXYJ_0448200.1, BXYJ_0476900.1, BXYJ_0481800.1, BXYJ_0483100.1, BXYJ_0573100.1, BXYJ_0578900.1, BXYJ_0628300.1, BXYJ_0644500.1, BXYJ_0773800.1, BXYJ_0836100.1, BXYJ_0980500.1, BXYJ_1066700.1, BXYJ_1122700.1, BXYJ_1142300.1, BXYJ_1156200.1, BXYJ_1161000.1, BXYJ_1248500.1,…
L2 vs Male	L2	GO:0006355	BP regulation of transcription, DNA-templated	48	290	3.9023e-07	1	0.000250463	BXYJ_0001700.1, BXYJ_0001800.1, BXYJ_0018100.1, BXYJ_0041000.1, BXYJ_0046000.1, BXYJ_0130900.1, BXYJ_0174600.1, BXYJ_0243600.1, BXYJ_0249700.1, BXYJ_0255700.1, BXYJ_0263600.1, BXYJ_0299900.1, BXYJ_0439500.1, BXYJ_0441100.1, BXYJ_0482400.1, BXYJ_0529300.1, BXYJ_0561100.1, BXYJ_0614600.1, BXYJ_0703400.1, BXYJ_0713500.1, BXYJ_0717300.1, BXYJ_0722100.1, BXYJ_0723800.1, BXYJ_0802000.1, BXYJ_0847400.1,…
L2 vs Male	L2	GO:0004930	MF G-protein coupled receptor activity	26	115	1.01156e-06	1	0.000556503	BXYJ_0034200.1, BXYJ_0081800.1, BXYJ_0194400.1, BXYJ_0195200.1, BXYJ_0221000.1, BXYJ_0275600.1, BXYJ_0476900.1, BXYJ_0481800.1, BXYJ_0483100.1, BXYJ_0573100.1, BXYJ_0578900.1, BXYJ_0628300.1, BXYJ_0644500.1, BXYJ_0773800.1, BXYJ_0980500.1, BXYJ_1122700.1, BXYJ_1142300.1, BXYJ_1156200.1, BXYJ_1161000.1, BXYJ_1248500.1, BXYJ_1264800.1, BXYJ_1280400.1, BXYJ_1299200.1, BXYJ_1350600.1, BXYJ_1414900.1,…
L2 vs Male	L2	GO:0005272	MF sodium channel activity	13	37	3.06127e-06	1	0.00131297	BXYJ_0089600.1, BXYJ_0089800.1, BXYJ_0200100.1, BXYJ_0324600.1, BXYJ_0334800.1, BXYJ_0338100.1, BXYJ_0338200.1, BXYJ_0480800.1, BXYJ_0480900.1, BXYJ_1104600.1, BXYJ_1110900.1, BXYJ_1129000.1, BXYJ_1373400.1
L2 vs Male	L2	GO:0034765	BP regulation of ion transmembrane transport	9	17	3.06848e-06	1	0.00131297	BXYJ_0197600.1, BXYJ_0269000.1, BXYJ_0308500.1, BXYJ_0397800.1, BXYJ_0521600.1, BXYJ_0940300.1, BXYJ_1148600.1, BXYJ_1148800.1, BXYJ_1289100.1
L2 vs Male	L2	GO:0006814	BP sodium ion transport	17	61	3.97125e-06	0.999999	0.00152933	BXYJ_0089600.1, BXYJ_0089800.1, BXYJ_0200100.1, BXYJ_0324600.1, BXYJ_0334800.1, BXYJ_0338100.1, BXYJ_0338200.1, BXYJ_0480800.1, BXYJ_0480900.1, BXYJ_0632600.1, BXYJ_0717300.1, BXYJ_1088900.1, BXYJ_1104600.1, BXYJ_1110900.1, BXYJ_1129000.1, BXYJ_1306700.1, BXYJ_1373400.1
L2 vs Male	L2	GO:0005267	MF potassium channel activity	12	34	8.48784e-06	0.999999	0.00290302	BXYJ_0216000.1, BXYJ_0250700.1, BXYJ_0419500.1, BXYJ_0447800.1, BXYJ_0486700.1, BXYJ_0598800.1, BXYJ_1113200.1, BXYJ_1255300.1, BXYJ_1255400.1, BXYJ_1263400.1, BXYJ_1294600.1, BXYJ_1381700.1
L2 vs Male	L2	GO:0005834	CC heterotrimeric G-protein complex	7	12	9.04602e-06	1	0.00290302	BXYJ_0355200.1, BXYJ_0794000.1, BXYJ_0925600.1, BXYJ_0926300.1, BXYJ_0927400.1, BXYJ_1248200.1, BXYJ_1431200.1
L2 vs Male	L2	GO:0001664	MF G-protein coupled receptor binding	6	9	1.39206e-05	1	0.00412372	BXYJ_0794000.1, BXYJ_0925600.1, BXYJ_0926300.1, BXYJ_0927400.1, BXYJ_1248200.1, BXYJ_1431200.1
L2 vs Male	L2	GO:0007606	BP sensory perception of chemical stimulus	10	26	1.70978e-05	0.999998	0.00470312	BXYJ_0005100.1, BXYJ_0064500.1, BXYJ_0589800.1, BXYJ_0695700.1, BXYJ_0750400.1, BXYJ_1045900.1, BXYJ_1196100.1, BXYJ_1216000.1, BXYJ_1554400.1, BXYJ_1554600.1
L2 vs Male	L2	GO:0015671	BP oxygen transport	10	30	3.00659e-05	0.999996	0.0069596	BXYJ_0289400.1, BXYJ_0417800.1, BXYJ_0443200.1, BXYJ_0510800.1, BXYJ_0513800.1, BXYJ_0595600.1, BXYJ_0626000.1, BXYJ_0938000.1, BXYJ_1300400.1, BXYJ_1316300.1
L2 vs Male	L2	GO:0019825	MF oxygen binding	10	30	3.00659e-05	0.999996	0.0069596	BXYJ_0289400.1, BXYJ_0417800.1, BXYJ_0443200.1, BXYJ_0510800.1, BXYJ_0513800.1, BXYJ_0595600.1, BXYJ_0626000.1, BXYJ_0938000.1, BXYJ_1300400.1, BXYJ_1316300.1
L2 vs Male	L2	GO:0035545	BP determination of left/right asymmetry in nervous system	5	6	3.07227e-05	1	0.0069596	BXYJ_0269000.1, BXYJ_0622000.1, BXYJ_1148600.1, BXYJ_1148800.1, BXYJ_1526100.1
L2 vs Male	L2	GO:0005230	MF extracellular ligand-gated ion channel activity	14	52	3.81482e-05	0.999992	0.00783754	BXYJ_0007000.1, BXYJ_0007100.1, BXYJ_0023400.1, BXYJ_0044300.1, BXYJ_0217300.1, BXYJ_0279700.1, BXYJ_0355300.1, BXYJ_0482500.1, BXYJ_0514900.1, BXYJ_0720800.1, BXYJ_1072700.1, BXYJ_1086300.1, BXYJ_1110700.1, BXYJ_1591700.1
L2 vs Male	L2	GO:0000723	BP telomere maintenance	6	8	3.86687e-05	0.999999	0.00783754	BXYJ_0220600.1, BXYJ_0220800.1, BXYJ_0693100.1, BXYJ_1443100.1, BXYJ_1577000.1, BXYJ_1610600.1
L2 vs Male	L2	GO:0005249	MF voltage-gated potassium channel activity	7	14	4.93792e-05	0.999996	0.00950796	BXYJ_0197600.1, BXYJ_0308500.1, BXYJ_0365200.1, BXYJ_0397800.1, BXYJ_0610100.1, BXYJ_0940300.1, BXYJ_1321500.1
L2 vs Male	L2	GO:0034220	BP ion transmembrane transport	16	68	5.85024e-05	0.999985	0.0107282	BXYJ_0007100.1, BXYJ_0044300.1, BXYJ_0217300.1, BXYJ_0328800.1, BXYJ_0355300.1, BXYJ_0471000.1, BXYJ_0482500.1, BXYJ_0689400.1, BXYJ_0720800.1, BXYJ_1086300.1, BXYJ_1196100.1, BXYJ_1205300.1, BXYJ_1318700.1, BXYJ_1373400.1, BXYJ_1398200.1, BXYJ_1416900.1
L2 vs Male	L2	GO:0031513	CC nonmotile primary cilium	9	24	7.20868e-05	0.999991	0.0126185	BXYJ_0365200.1, BXYJ_0506500.1, BXYJ_0925600.1, BXYJ_0926300.1, BXYJ_0927400.1, BXYJ_1175700.1, BXYJ_1196100.1, BXYJ_1248200.1, BXYJ_1395300.1
L2 vs Male	L2	GO:0004871	MF signal transducer activity	11	37	8.43374e-05	0.999985	0.0137631	BXYJ_0096200.1, BXYJ_0355200.1, BXYJ_0794000.1, BXYJ_0925600.1, BXYJ_0926300.1, BXYJ_0927400.1, BXYJ_0980400.1, BXYJ_1248200.1, BXYJ_1431200.1, BXYJ_1493200.1, BXYJ_1508400.1
L2 vs Male	L2	GO:0008076	CC voltage-gated potassium channel complex	7	15	8.57738e-05	0.999993	0.0137631	BXYJ_0125700.1, BXYJ_0308500.1, BXYJ_0397800.1, BXYJ_0610100.1, BXYJ_0940300.1, BXYJ_1289100.1, BXYJ_1321500.1
L2 vs Male	L2	GO:0007188	BP adenylate cyclase-modulating G-protein coupled receptor signaling pathway	6	12	0.000140775	0.99999	0.021685	BXYJ_0794000.1, BXYJ_0925600.1, BXYJ_0926300.1, BXYJ_0927400.1, BXYJ_1248200.1, BXYJ_1431200.1
L2 vs Male	L2	GO:0032809	CC neuronal cell body membrane	5	9	0.000208657	0.999989	0.0309053	BXYJ_0125700.1, BXYJ_0222300.1, BXYJ_0940300.1, BXYJ_1115800.1, BXYJ_1526100.1
L2 vs Male	L2	GO:0045944	BP positive regulation of transcription from RNA polymerase II promoter	11	41	0.000311413	0.999934	0.0444167	BXYJ_0046100.1, BXYJ_0116800.1, BXYJ_0156700.1, BXYJ_0277700.1, BXYJ_0302200.1, BXYJ_0365200.1, BXYJ_0526600.1, BXYJ_1300300.1, BXYJ_1373600.1, BXYJ_1416900.1, BXYJ_1536300.1
L2 vs Male	Male	GO:0004672	MF protein kinase activity	69	109	9.54848e-32	1	3.67712e-28	BXYJ_0012200.1, BXYJ_0067900.1, BXYJ_0108100.1, BXYJ_0110500.1, BXYJ_0142600.1, BXYJ_0142700.1, BXYJ_0142800.1, BXYJ_0143000.1, BXYJ_0143100.1, BXYJ_0143800.1, BXYJ_0144700.1, BXYJ_0154700.1, BXYJ_0160600.1, BXYJ_0186400.1, BXYJ_0235900.1, BXYJ_0295700.1, BXYJ_0327100.1, BXYJ_0549100.1, BXYJ_0556700.1, BXYJ_0584200.1, BXYJ_0599400.1, BXYJ_0606600.1, BXYJ_0609700.1, BXYJ_0631500.1, BXYJ_0638200.1,…
L2 vs Male	Male	GO:0006468	BP protein phosphorylation	132	323	7.92163e-31	1	1.52531e-27	BXYJ_0012200.1, BXYJ_0067900.1, BXYJ_0069200.1, BXYJ_0108100.1, BXYJ_0110500.1, BXYJ_0129500.1, BXYJ_0142600.1, BXYJ_0142700.1, BXYJ_0142800.1, BXYJ_0143000.1, BXYJ_0143100.1, BXYJ_0143800.1, BXYJ_0144700.1, BXYJ_0154700.1, BXYJ_0160600.1, BXYJ_0186400.1, BXYJ_0218800.1, BXYJ_0235900.1, BXYJ_0247300.1, BXYJ_0254800.1, BXYJ_0274800.1, BXYJ_0294600.1, BXYJ_0295000.1, BXYJ_0295700.1, BXYJ_0299000.1,…
L2 vs Male	Male	GO:0005524	MF ATP binding	186	777	6.5115e-15	1	8.35859e-12	BXYJ_0012200.1, BXYJ_0067900.1, BXYJ_0069200.1, BXYJ_0090700.1, BXYJ_0108100.1, BXYJ_0110500.1, BXYJ_0129500.1, BXYJ_0142600.1, BXYJ_0142700.1, BXYJ_0142800.1, BXYJ_0143000.1, BXYJ_0143100.1, BXYJ_0143800.1, BXYJ_0144700.1, BXYJ_0154700.1, BXYJ_0160600.1, BXYJ_0186400.1, BXYJ_0189400.1, BXYJ_0190300.1, BXYJ_0210800.1, BXYJ_0211900.1, BXYJ_0218800.1, BXYJ_0235900.1, BXYJ_0247300.1, BXYJ_0254800.1,…
L2 vs Male	Male	GO:0004725	MF protein tyrosine phosphatase activity	41	75	3.32767e-14	1	3.20371e-11	BXYJ_0081400.1, BXYJ_0134500.1, BXYJ_0181200.1, BXYJ_0219000.1, BXYJ_0259100.1, BXYJ_0324400.1, BXYJ_0423400.1, BXYJ_0423900.1, BXYJ_0430300.1, BXYJ_0433900.1, BXYJ_0436500.1, BXYJ_0453200.1, BXYJ_0456800.1, BXYJ_0461300.1, BXYJ_0539800.1, BXYJ_0545300.1, BXYJ_0608300.1, BXYJ_0708900.1, BXYJ_0743500.1, BXYJ_0755100.1, BXYJ_0776700.1, BXYJ_0786100.1, BXYJ_0807300.1, BXYJ_0817700.1, BXYJ_0844600.1,…
L2 vs Male	Male	GO:0004713	MF protein tyrosine kinase activity	32	60	2.24889e-12	1	1.73209e-09	BXYJ_0069200.1, BXYJ_0247300.1, BXYJ_0254800.1, BXYJ_0340500.1, BXYJ_0407800.1, BXYJ_0435200.1, BXYJ_0541300.1, BXYJ_0633900.1, BXYJ_0668500.1, BXYJ_0723100.1, BXYJ_0814400.1, BXYJ_0922500.1, BXYJ_0933200.1, BXYJ_0937700.1, BXYJ_1036500.1, BXYJ_1037100.1, BXYJ_1132000.1, BXYJ_1134400.1, BXYJ_1195500.1, BXYJ_1217400.1, BXYJ_1217600.1, BXYJ_1217700.1, BXYJ_1275600.1, BXYJ_1303800.1, BXYJ_1337200.1,…
L2 vs Male	Male	GO:0006470	BP protein dephosphorylation	39	77	5.26153e-12	1	3.37703e-09	BXYJ_0081400.1, BXYJ_0134500.1, BXYJ_0181200.1, BXYJ_0259100.1, BXYJ_0324400.1, BXYJ_0423900.1, BXYJ_0430300.1, BXYJ_0433900.1, BXYJ_0436500.1, BXYJ_0453200.1, BXYJ_0456800.1, BXYJ_0461300.1, BXYJ_0539800.1, BXYJ_0545300.1, BXYJ_0608300.1, BXYJ_0708900.1, BXYJ_0743500.1, BXYJ_0755100.1, BXYJ_0776700.1, BXYJ_0786100.1, BXYJ_0807300.1, BXYJ_0817700.1, BXYJ_0844600.1, BXYJ_0913500.1, BXYJ_0922100.1,…
L2 vs Male	Male	GO:0005198	MF structural molecule activity	33	66	6.09648e-09	1	3.35393e-06	BXYJ_0005900.1, BXYJ_0059400.1, BXYJ_0102900.1, BXYJ_0112300.1, BXYJ_0124400.1, BXYJ_0130600.1, BXYJ_0203700.1, BXYJ_0278500.1, BXYJ_0298300.1, BXYJ_0333900.1, BXYJ_0334200.1, BXYJ_0345600.1, BXYJ_0404000.1, BXYJ_0552500.1, BXYJ_0615200.1, BXYJ_0615300.1, BXYJ_0722600.1, BXYJ_0775700.1, BXYJ_0782100.1, BXYJ_0788000.1, BXYJ_0803000.1, BXYJ_0863900.1, BXYJ_0888600.1, BXYJ_1085200.1, BXYJ_1117200.1,…
L2 vs Female	L2	GO:0007186	BP G-protein coupled receptor signaling pathway	61	137	2.86833e-28	1	1.10775e-24	BXYJ_0034200.1, BXYJ_0042000.1, BXYJ_0043200.1, BXYJ_0069800.1, BXYJ_0081800.1, BXYJ_0192400.1, BXYJ_0194400.1, BXYJ_0195200.1, BXYJ_0221000.1, BXYJ_0237000.1, BXYJ_0275600.1, BXYJ_0313600.1, BXYJ_0364900.1, BXYJ_0448200.1, BXYJ_0481800.1, BXYJ_0483100.1, BXYJ_0530600.1, BXYJ_0573100.1, BXYJ_0578900.1, BXYJ_0612500.1, BXYJ_0628300.1, BXYJ_0628500.1, BXYJ_0644500.1, BXYJ_0652500.1, BXYJ_0670900.1,…
L2 vs Female	L2	GO:0016021	CC integral component of membrane	183	914	1.36753e-26	1	2.6407e-23	BXYJ_0007000.1, BXYJ_0007100.1, BXYJ_0010000.1, BXYJ_0019200.1, BXYJ_0023400.1, BXYJ_0033400.1, BXYJ_0034200.1, BXYJ_0036100.1, BXYJ_0036700.1, BXYJ_0038400.1, BXYJ_0041400.1, BXYJ_0042000.1, BXYJ_0043200.1, BXYJ_0043400.1, BXYJ_0044300.1, BXYJ_0053400.1, BXYJ_0055300.1, BXYJ_0056100.1, BXYJ_0056200.1, BXYJ_0064500.1, BXYJ_0069800.1, BXYJ_0076500.1, BXYJ_0081800.1, BXYJ_0164000.1, BXYJ_0189300.1,…
L2 vs Female	L2	GO:0004930	MF G-protein coupled receptor activity	51	114	9.18214e-24	1	1.18205e-20	BXYJ_0034200.1, BXYJ_0042000.1, BXYJ_0069800.1, BXYJ_0081800.1, BXYJ_0194400.1, BXYJ_0195200.1, BXYJ_0221000.1, BXYJ_0237000.1, BXYJ_0275600.1, BXYJ_0364900.1, BXYJ_0481800.1, BXYJ_0483100.1, BXYJ_0530600.1, BXYJ_0573100.1, BXYJ_0578900.1, BXYJ_0612500.1, BXYJ_0628300.1, BXYJ_0628500.1, BXYJ_0644500.1, BXYJ_0652500.1, BXYJ_0689900.1, BXYJ_0693400.1, BXYJ_0723300.1, BXYJ_0773800.1, BXYJ_0800800.1,…
L2 vs Female	L2	GO:0031513	CC nonmotile primary cilium	17	23	1.56679e-13	1	1.51273e-10	BXYJ_0365200.1, BXYJ_0391200.1, BXYJ_0393900.1, BXYJ_0506500.1, BXYJ_0621500.1, BXYJ_0683200.1, BXYJ_0704200.1, BXYJ_0710500.1, BXYJ_0772700.1, BXYJ_0896000.1, BXYJ_0925600.1, BXYJ_0926300.1, BXYJ_0927400.1, BXYJ_1175700.1, BXYJ_1196100.1, BXYJ_1248200.1, BXYJ_1395300.1
L2 vs Female	L2	GO:0005230	MF extracellular ligand-gated ion channel activity	24	52	2.6538e-12	1	2.0498e-09	BXYJ_0007000.1, BXYJ_0007100.1, BXYJ_0019200.1, BXYJ_0023400.1, BXYJ_0036700.1, BXYJ_0044300.1, BXYJ_0279700.1, BXYJ_0279800.1, BXYJ_0313000.1, BXYJ_0339800.1, BXYJ_0415900.1, BXYJ_0445100.1, BXYJ_0452800.1, BXYJ_0482500.1, BXYJ_0514900.1, BXYJ_0720800.1, BXYJ_0776000.1, BXYJ_1072700.1, BXYJ_1086300.1, BXYJ_1131400.1, BXYJ_1341200.1, BXYJ_1384900.1, BXYJ_1589300.1, BXYJ_1591700.1
L2 vs Female	L2	GO:0071805	BP potassium ion transmembrane transport	21	47	2.05961e-10	1	1.3257e-07	BXYJ_0019600.1, BXYJ_0157100.1, BXYJ_0197600.1, BXYJ_0216000.1, BXYJ_0308500.1, BXYJ_0360500.1, BXYJ_0365200.1, BXYJ_0397800.1, BXYJ_0419500.1, BXYJ_0447800.1, BXYJ_0521600.1, BXYJ_0598800.1, BXYJ_0940300.1, BXYJ_1113200.1, BXYJ_1255300.1, BXYJ_1255400.1, BXYJ_1263400.1, BXYJ_1263600.1, BXYJ_1289100.1, BXYJ_1294600.1, BXYJ_1381700.1
L2 vs Female	L2	GO:0034220	BP ion transmembrane transport	25	67	2.42056e-10	1	1.33546e-07	BXYJ_0007100.1, BXYJ_0044300.1, BXYJ_0098600.1, BXYJ_0254900.1, BXYJ_0313000.1, BXYJ_0328800.1, BXYJ_0339800.1, BXYJ_0391200.1, BXYJ_0415900.1, BXYJ_0452800.1, BXYJ_0482500.1, BXYJ_0689400.1, BXYJ_0720800.1, BXYJ_0896300.1, BXYJ_1001500.1, BXYJ_1061200.1, BXYJ_1086300.1, BXYJ_1196100.1, BXYJ_1205300.1, BXYJ_1318700.1, BXYJ_1373400.1, BXYJ_1384900.1, BXYJ_1398200.1, BXYJ_1416900.1, BXYJ_1583700.1
L2 vs Female	L2	GO:0005249	MF voltage-gated potassium channel activity	11	14	1.18931e-09	1	5.74138e-07	BXYJ_0098600.1, BXYJ_0125500.1, BXYJ_0157100.1, BXYJ_0197600.1, BXYJ_0308500.1, BXYJ_0365200.1, BXYJ_0397800.1, BXYJ_0609900.1, BXYJ_0610100.1, BXYJ_0940300.1, BXYJ_1321500.1
L2 vs Female	L2	GO:0006811	BP ion transport	27	84	3.55382e-09	1	1.52498e-06	BXYJ_0007000.1, BXYJ_0019200.1, BXYJ_0023400.1, BXYJ_0036700.1, BXYJ_0157900.1, BXYJ_0279700.1, BXYJ_0279800.1, BXYJ_0393900.1, BXYJ_0408500.1, BXYJ_0445100.1, BXYJ_0449800.1, BXYJ_0514900.1, BXYJ_0599000.1, BXYJ_0689300.1, BXYJ_0776000.1, BXYJ_1062300.1, BXYJ_1072700.1, BXYJ_1088500.1, BXYJ_1103000.1, BXYJ_1131400.1, BXYJ_1235300.1, BXYJ_1341200.1, BXYJ_1395300.1, BXYJ_1476000.1, BXYJ_1476100.1,…
L2 vs Female	L2	GO:0008076	CC voltage-gated potassium channel complex	11	15	4.06885e-09	1	1.57139e-06	BXYJ_0098600.1, BXYJ_0125500.1, BXYJ_0125700.1, BXYJ_0254900.1, BXYJ_0308500.1, BXYJ_0397800.1, BXYJ_0609900.1, BXYJ_0610100.1, BXYJ_0940300.1, BXYJ_1289100.1, BXYJ_1321500.1
L2 vs Female	L2	GO:0030424	CC axon	23	65	2.61999e-08	1	9.19855e-06	BXYJ_0075700.1, BXYJ_0192000.1, BXYJ_0232500.1, BXYJ_0350500.1, BXYJ_0370500.1, BXYJ_0498000.1, BXYJ_0556100.1, BXYJ_0689900.1, BXYJ_0695500.1, BXYJ_0710500.1, BXYJ_0922800.1, BXYJ_0925600.1, BXYJ_0926300.1, BXYJ_0927400.1, BXYJ_1069400.1, BXYJ_1076300.1, BXYJ_1103000.1, BXYJ_1190100.1, BXYJ_1262800.1, BXYJ_1371400.1, BXYJ_1390300.1, BXYJ_1425500.1, BXYJ_1441400.1
L2 vs Female	L2	GO:0005272	MF sodium channel activity	16	37	4.45055e-08	1	1.40258e-05	BXYJ_0089600.1, BXYJ_0089800.1, BXYJ_0200100.1, BXYJ_0334800.1, BXYJ_0338100.1, BXYJ_0338200.1, BXYJ_0475400.1, BXYJ_0475500.1, BXYJ_0480800.1, BXYJ_0480900.1, BXYJ_0723000.1, BXYJ_0845600.1, BXYJ_1110900.1, BXYJ_1129000.1, BXYJ_1373400.1, BXYJ_1560600.1
L2 vs Female	L2	GO:0006814	BP sodium ion transport	21	61	4.72128e-08	1	1.40258e-05	BXYJ_0089600.1, BXYJ_0089800.1, BXYJ_0200100.1, BXYJ_0334800.1, BXYJ_0338100.1, BXYJ_0338200.1, BXYJ_0475400.1, BXYJ_0475500.1, BXYJ_0480800.1, BXYJ_0480900.1, BXYJ_0717300.1, BXYJ_0723000.1, BXYJ_0845600.1, BXYJ_1088800.1, BXYJ_1088900.1, BXYJ_1110900.1, BXYJ_1129000.1, BXYJ_1305100.1, BXYJ_1306700.1, BXYJ_1373400.1, BXYJ_1560600.1
L2 vs Female	L2	GO:0006813	BP potassium ion transport	13	27	1.91885e-07	1	5.28561e-05	BXYJ_0043400.1, BXYJ_0098600.1, BXYJ_0125500.1, BXYJ_0254900.1, BXYJ_0379900.1, BXYJ_0529900.1, BXYJ_0609900.1, BXYJ_0610100.1, BXYJ_1088800.1, BXYJ_1088900.1, BXYJ_1205300.1, BXYJ_1306700.1, BXYJ_1321500.1
L2 vs Female	L2	GO:0045202	CC synapse	18	50	2.05293e-07	1	5.28561e-05	BXYJ_0019200.1, BXYJ_0032300.1, BXYJ_0044300.1, BXYJ_0075700.1, BXYJ_0093400.1, BXYJ_0200800.1, BXYJ_0244500.1, BXYJ_0308500.1, BXYJ_0313000.1, BXYJ_0415900.1, BXYJ_0419000.1, BXYJ_0482500.1, BXYJ_0514900.1, BXYJ_0941800.1, BXYJ_1084400.1, BXYJ_1086300.1, BXYJ_1305100.1, BXYJ_1589300.1
L2 vs Female	L2	GO:0015671	BP oxygen transport	13	30	3.36754e-07	1	7.65025e-05	BXYJ_0081900.1, BXYJ_0289400.1, BXYJ_0443200.1, BXYJ_0457000.1, BXYJ_0510800.1, BXYJ_0513800.1, BXYJ_0595600.1, BXYJ_0626000.1, BXYJ_0932300.1, BXYJ_1040800.1, BXYJ_1131000.1, BXYJ_1300400.1, BXYJ_1316300.1
L2 vs Female	L2	GO:0019825	MF oxygen binding	13	30	3.36754e-07	1	7.65025e-05	BXYJ_0081900.1, BXYJ_0289400.1, BXYJ_0443200.1, BXYJ_0457000.1, BXYJ_0510800.1, BXYJ_0513800.1, BXYJ_0595600.1, BXYJ_0626000.1, BXYJ_0932300.1, BXYJ_1040800.1, BXYJ_1131000.1, BXYJ_1300400.1, BXYJ_1316300.1
L2 vs Female	L2	GO:0034765	BP regulation of ion transmembrane transport	10	17	6.36102e-07	1	0.000136479	BXYJ_0157100.1, BXYJ_0197600.1, BXYJ_0269000.1, BXYJ_0308500.1, BXYJ_0397800.1, BXYJ_0521600.1, BXYJ_0940300.1, BXYJ_1148600.1, BXYJ_1148800.1, BXYJ_1289100.1
L2 vs Female	L2	GO:0043025	CC neuronal cell body	18	58	2.30254e-06	1	0.000468022	BXYJ_0032300.1, BXYJ_0232500.1, BXYJ_0370500.1, BXYJ_0382200.1, BXYJ_0391200.1, BXYJ_0445100.1, BXYJ_0695500.1, BXYJ_0704200.1, BXYJ_0710500.1, BXYJ_0925600.1, BXYJ_0926300.1, BXYJ_0927400.1, BXYJ_1059700.1, BXYJ_1196100.1, BXYJ_1248200.1, BXYJ_1327400.1, BXYJ_1390300.1, BXYJ_1425500.1
L2 vs Female	L2	GO:0008021	CC synaptic vesicle	9	18	7.00425e-06	0.999999	0.00135252	BXYJ_0088200.1, BXYJ_0104600.1, BXYJ_0133300.1, BXYJ_0170500.1, BXYJ_0457800.1, BXYJ_0590500.1, BXYJ_0695500.1, BXYJ_1066300.1, BXYJ_1390300.1
L2 vs Female	L2	GO:0045211	CC postsynaptic membrane	12	31	8.33005e-06	0.999999	0.00153194	BXYJ_0339800.1, BXYJ_0449800.1, BXYJ_0689400.1, BXYJ_0896300.1, BXYJ_1062300.1, BXYJ_1235300.1, BXYJ_1384900.1, BXYJ_1398200.1, BXYJ_1454000.1, BXYJ_1476000.1, BXYJ_1476100.1, BXYJ_1591700.1
L2 vs Female	L2	GO:0005834	CC heterotrimeric G-protein complex	7	12	2.28756e-05	0.999999	0.0040157	BXYJ_0355200.1, BXYJ_0704200.1, BXYJ_0925600.1, BXYJ_0926300.1, BXYJ_0927400.1, BXYJ_1248200.1, BXYJ_1431200.1
L2 vs Female	L2	GO:0031683	MF G-protein beta/gamma-subunit complex binding	8	16	2.47721e-05	0.999998	0.00415955	BXYJ_0192400.1, BXYJ_0704200.1, BXYJ_0710500.1, BXYJ_0925600.1, BXYJ_0926300.1, BXYJ_0927400.1, BXYJ_1248200.1, BXYJ_1431200.1
L2 vs Female	L2	GO:0005267	MF potassium channel activity	12	34	3.01264e-05	0.999995	0.00484784	BXYJ_0019600.1, BXYJ_0216000.1, BXYJ_0360500.1, BXYJ_0419500.1, BXYJ_0447800.1, BXYJ_0598800.1, BXYJ_1113200.1, BXYJ_1255300.1, BXYJ_1255400.1, BXYJ_1263400.1, BXYJ_1294600.1, BXYJ_1381700.1
L2 vs Female	L2	GO:0001664	MF G-protein coupled receptor binding	6	9	3.19299e-05	0.999999	0.00493252	BXYJ_0704200.1, BXYJ_0925600.1, BXYJ_0926300.1, BXYJ_0927400.1, BXYJ_1248200.1, BXYJ_1431200.1
L2 vs Female	L2	GO:0005886	CC plasma membrane	28	132	4.46237e-05	0.999984	0.00662834	BXYJ_0007200.1, BXYJ_0044300.1, BXYJ_0056200.1, BXYJ_0088200.1, BXYJ_0259400.1, BXYJ_0339800.1, BXYJ_0415900.1, BXYJ_0419000.1, BXYJ_0474900.1, BXYJ_0482500.1, BXYJ_0487900.1, BXYJ_0689400.1, BXYJ_0689900.1, BXYJ_0720800.1, BXYJ_0896300.1, BXYJ_0960700.1, BXYJ_1086300.1, BXYJ_1088800.1, BXYJ_1088900.1, BXYJ_1262900.1, BXYJ_1263100.1, BXYJ_1264800.1, BXYJ_1305100.1, BXYJ_1306700.1, BXYJ_1318700.1,…
L2 vs Female	L2	GO:0000723	BP telomere maintenance	6	8	4.6841e-05	0.999998	0.0067	BXYJ_0220600.1, BXYJ_0220800.1, BXYJ_0693100.1, BXYJ_1443100.1, BXYJ_1577000.1, BXYJ_1610600.1
L2 vs Female	L2	GO:0035545	BP determination of left/right asymmetry in nervous system	5	6	4.85892e-05	0.999999	0.00670184	BXYJ_0269000.1, BXYJ_0622000.1, BXYJ_1148600.1, BXYJ_1148800.1, BXYJ_1526100.1
L2 vs Female	L2	GO:0007606	BP sensory perception of chemical stimulus	10	26	5.25251e-05	0.999993	0.0069949	BXYJ_0047800.1, BXYJ_0064500.1, BXYJ_0251500.1, BXYJ_0695700.1, BXYJ_0955100.1, BXYJ_1045900.1, BXYJ_1072300.1, BXYJ_1196100.1, BXYJ_1554400.1, BXYJ_1554600.1
L2 vs Female	L2	GO:0004871	MF signal transducer activity	12	37	5.93161e-05	0.999989	0.00759479	BXYJ_0096200.1, BXYJ_0192400.1, BXYJ_0355200.1, BXYJ_0704200.1, BXYJ_0710500.1, BXYJ_0925600.1, BXYJ_0926300.1, BXYJ_0927400.1, BXYJ_1248200.1, BXYJ_1431200.1, BXYJ_1493200.1, BXYJ_1508400.1
L2 vs Female	L2	GO:0030054	CC cell junction	12	36	6.09629e-05	0.999989	0.00759479	BXYJ_0044300.1, BXYJ_0339800.1, BXYJ_0415900.1, BXYJ_0420700.1, BXYJ_0482500.1, BXYJ_0689400.1, BXYJ_0896300.1, BXYJ_1066300.1, BXYJ_1086300.1, BXYJ_1305100.1, BXYJ_1384900.1, BXYJ_1398200.1
L2 vs Female	L2	GO:0004983	MF neuropeptide Y receptor activity	6	10	8.80654e-05	0.999995	0.0106284	BXYJ_0043200.1, BXYJ_0836100.1, BXYJ_0902400.1, BXYJ_1177000.1, BXYJ_1208700.1, BXYJ_1295600.1
L2 vs Female	L2	GO:0043005	CC neuron projection	11	33	9.68621e-05	0.999983	0.0113358	BXYJ_0022800.1, BXYJ_0032300.1, BXYJ_0355200.1, BXYJ_0382200.1, BXYJ_0419000.1, BXYJ_0621500.1, BXYJ_0672300.1, BXYJ_1068100.1, BXYJ_1235300.1, BXYJ_1327400.1, BXYJ_1476100.1
L2 vs Female	L2	GO:0051049	BP regulation of transport	5	7	0.000129224	0.999996	0.0146783	BXYJ_0098600.1, BXYJ_0115100.1, BXYJ_0125500.1, BXYJ_0254900.1, BXYJ_0365200.1
L2 vs Female	L2	GO:0003700	MF sequence-specific DNA binding transcription factor activity	41	253	0.000140829	0.999933	0.0155395	BXYJ_0001700.1, BXYJ_0001800.1, BXYJ_0041000.1, BXYJ_0046100.1, BXYJ_0116800.1, BXYJ_0123800.1, BXYJ_0130900.1, BXYJ_0243600.1, BXYJ_0255700.1, BXYJ_0263600.1, BXYJ_0299900.1, BXYJ_0439500.1, BXYJ_0441100.1, BXYJ_0477800.1, BXYJ_0482400.1, BXYJ_0529300.1, BXYJ_0561100.1, BXYJ_0614600.1, BXYJ_0713500.1, BXYJ_0717300.1, BXYJ_0723800.1, BXYJ_0738200.1, BXYJ_0867700.1, BXYJ_0892600.1, BXYJ_1090000.1,…
L2 vs Female	L2	GO:0005887	CC integral component of plasma membrane	10	29	0.000189429	0.999967	0.0203215	BXYJ_0022800.1, BXYJ_0157100.1, BXYJ_0197600.1, BXYJ_0361600.1, BXYJ_0365200.1, BXYJ_0488300.1, BXYJ_0670900.1, BXYJ_1196100.1, BXYJ_1263800.1, BXYJ_1454000.1
L2 vs Female	L2	GO:0005891	CC voltage-gated calcium channel complex	5	7	0.00023466	0.999991	0.0244934	BXYJ_0269000.1, BXYJ_0371400.1, BXYJ_1148600.1, BXYJ_1148800.1, BXYJ_1375600.1
L2 vs Female	L2	GO:0042073	BP intraciliary transport	5	8	0.000288772	0.999986	0.0293483	BXYJ_0474900.1, BXYJ_0621500.1, BXYJ_1068100.1, BXYJ_1091400.1, BXYJ_1425500.1
L2 vs Female	L2	GO:0007188	BP adenylate cyclase-modulating G-protein coupled receptor signaling pathway	6	12	0.000301062	0.999975	0.0298122	BXYJ_0704200.1, BXYJ_0925600.1, BXYJ_0926300.1, BXYJ_0927400.1, BXYJ_1248200.1, BXYJ_1431200.1
L2 vs Female	L2	GO:0043565	MF sequence-specific DNA binding	36	222	0.000308775	0.999854	0.0298122	BXYJ_0001700.1, BXYJ_0001800.1, BXYJ_0041000.1, BXYJ_0046100.1, BXYJ_0116800.1, BXYJ_0130900.1, BXYJ_0243600.1, BXYJ_0255700.1, BXYJ_0263600.1, BXYJ_0299900.1, BXYJ_0439500.1, BXYJ_0441100.1, BXYJ_0477800.1, BXYJ_0482400.1, BXYJ_0529300.1, BXYJ_0561100.1, BXYJ_0614600.1, BXYJ_0713500.1, BXYJ_0717300.1, BXYJ_0723800.1, BXYJ_0892600.1, BXYJ_1090000.1, BXYJ_1095300.1, BXYJ_1129100.1, BXYJ_1141400.1,…
L2 vs Female	L2	GO:0007271	BP synaptic transmission, cholinergic	6	12	0.000321836	0.999973	0.0301267	BXYJ_0022800.1, BXYJ_0075700.1, BXYJ_0088200.1, BXYJ_0419000.1, BXYJ_1190100.1, BXYJ_1454000.1
L2 vs Female	L2	GO:0030163	BP protein catabolic process	21	95	0.000327633	0.999884	0.0301267	BXYJ_0157100.1, BXYJ_0170500.1, BXYJ_0197600.1, BXYJ_0371400.1, BXYJ_0397800.1, BXYJ_0498000.1, BXYJ_0869000.1, BXYJ_0869200.1, BXYJ_0922800.1, BXYJ_0938400.1, BXYJ_0938800.1, BXYJ_1001500.1, BXYJ_1069900.1, BXYJ_1088800.1, BXYJ_1088900.1, BXYJ_1205300.1, BXYJ_1299600.1, BXYJ_1306700.1, BXYJ_1318700.1, BXYJ_1390000.1, BXYJ_1390100.1
L2 vs Female	L2	GO:0007213	BP G-protein coupled acetylcholine receptor signaling pathway	4	5	0.000342081	0.999993	0.0307237	BXYJ_0125500.1, BXYJ_0488300.1, BXYJ_1289100.1, BXYJ_1454000.1
L2 vs Female	L2	GO:0005506	MF iron ion binding	20	98	0.00036798	0.999871	0.0322986	BXYJ_0003200.1, BXYJ_0081900.1, BXYJ_0289400.1, BXYJ_0396200.1, BXYJ_0443200.1, BXYJ_0457000.1, BXYJ_0510800.1, BXYJ_0513800.1, BXYJ_0595600.1, BXYJ_0599500.1, BXYJ_0626000.1, BXYJ_0638400.1, BXYJ_0686800.1, BXYJ_0932300.1, BXYJ_1040800.1, BXYJ_1076300.1, BXYJ_1131000.1, BXYJ_1292900.1, BXYJ_1300400.1, BXYJ_1316300.1
L2 vs Female	L2	GO:0020037	MF heme binding	21	108	0.000537145	0.999799	0.046099	BXYJ_0003200.1, BXYJ_0081900.1, BXYJ_0184600.1, BXYJ_0289400.1, BXYJ_0396200.1, BXYJ_0443200.1, BXYJ_0457000.1, BXYJ_0510800.1, BXYJ_0513800.1, BXYJ_0595600.1, BXYJ_0599500.1, BXYJ_0626000.1, BXYJ_0638400.1, BXYJ_0686800.1, BXYJ_0932300.1, BXYJ_0944600.1, BXYJ_1040800.1, BXYJ_1131000.1, BXYJ_1292900.1, BXYJ_1300400.1, BXYJ_1316300.1
L2 vs Female	L2	GO:0005245	MF voltage-gated calcium channel activity	4	5	0.000549759	0.999987	0.0461558	BXYJ_0269000.1, BXYJ_0371400.1, BXYJ_1148600.1, BXYJ_1148800.1
L2 vs Female	Female	GO:0042302	MF structural constituent of cuticle	76	97	5.28868e-47	1	2.04249e-43	BXYJ_0003000.1, BXYJ_0027700.1, BXYJ_0064100.1, BXYJ_0079100.1, BXYJ_0080700.1, BXYJ_0080800.1, BXYJ_0081500.1, BXYJ_0086600.1, BXYJ_0095300.1, BXYJ_0095600.1, BXYJ_0095700.1, BXYJ_0099100.1, BXYJ_0112400.1, BXYJ_0115200.1, BXYJ_0130300.1, BXYJ_0149000.1, BXYJ_0228000.1, BXYJ_0239500.1, BXYJ_0243700.1, BXYJ_0287600.1, BXYJ_0288100.1, BXYJ_0288500.1, BXYJ_0288600.1, BXYJ_0288700.1, BXYJ_0288800.1,…
L2 vs Female	Female	GO:0006508	BP proteolysis	116	419	2.70081e-17	1	5.21527e-14	BXYJ_0039600.1, BXYJ_0046500.1, BXYJ_0066900.1, BXYJ_0067000.1, BXYJ_0067100.1, BXYJ_0067200.1, BXYJ_0074100.1, BXYJ_0078600.1, BXYJ_0078700.1, BXYJ_0078800.1, BXYJ_0085000.1, BXYJ_0100600.1, BXYJ_0138800.1, BXYJ_0139700.1, BXYJ_0140700.1, BXYJ_0160200.1, BXYJ_0161200.1, BXYJ_0162600.1, BXYJ_0162900.1, BXYJ_0163000.1, BXYJ_0163100.1, BXYJ_0165500.1, BXYJ_0165600.1, BXYJ_0187800.1, BXYJ_0188000.1,…
L2 vs Female	Female	GO:0005576	CC extracellular region	33	84	3.81088e-09	1	4.90587e-06	BXYJ_0037100.1, BXYJ_0115900.1, BXYJ_0137500.1, BXYJ_0137600.1, BXYJ_0179900.1, BXYJ_0332000.1, BXYJ_0353000.1, BXYJ_0395900.1, BXYJ_0452000.1, BXYJ_0454400.1, BXYJ_0456600.1, BXYJ_0459400.1, BXYJ_0491500.1, BXYJ_0497700.1, BXYJ_0510700.1, BXYJ_0591400.1, BXYJ_0600600.1, BXYJ_0760900.1, BXYJ_0878300.1, BXYJ_0878400.1, BXYJ_0878500.1, BXYJ_0943000.1, BXYJ_0952300.1, BXYJ_0987400.1, BXYJ_0989100.1,…
L2 vs Female	Female	GO:0005581	CC collagen	12	19	7.81849e-07	1	0.000754875	BXYJ_0149000.1, BXYJ_0366400.1, BXYJ_0366500.1, BXYJ_0463200.1, BXYJ_0463400.1, BXYJ_0519100.1, BXYJ_0627600.1, BXYJ_0852500.1, BXYJ_0946000.1, BXYJ_1173500.1, BXYJ_1203900.1, BXYJ_1293300.1
L2 vs Female	Female	GO:0004197	MF cysteine-type endopeptidase activity	10	16	6.51815e-06	0.999999	0.00503462	BXYJ_0161200.1, BXYJ_0162600.1, BXYJ_0162900.1, BXYJ_0163000.1, BXYJ_0163100.1, BXYJ_0165500.1, BXYJ_0165600.1, BXYJ_0942200.1, BXYJ_1177900.1, BXYJ_1483600.1
L2 vs Female	Female	GO:0001556	BP oocyte maturation	8	11	1.19919e-05	0.999999	0.0070947	BXYJ_0005900.1, BXYJ_0112300.1, BXYJ_0124400.1, BXYJ_0130600.1, BXYJ_0717900.1, BXYJ_0751100.1, BXYJ_1178000.1, BXYJ_1178100.1
L2 vs Female	Female	GO:0005975	BP carbohydrate metabolic process	25	79	1.45363e-05	0.999996	0.0070947	BXYJ_0186600.1, BXYJ_0195100.1, BXYJ_0377600.1, BXYJ_0682500.1, BXYJ_0700200.1, BXYJ_0847900.1, BXYJ_0890300.1, BXYJ_0962200.1, BXYJ_0962300.1, BXYJ_0962400.1, BXYJ_1024800.1, BXYJ_1025500.1, BXYJ_1025800.1, BXYJ_1026000.1, BXYJ_1038600.1, BXYJ_1038800.1, BXYJ_1049300.1, BXYJ_1049400.1, BXYJ_1102400.1, BXYJ_1244300.1, BXYJ_1246700.1, BXYJ_1246900.1, BXYJ_1290600.1, BXYJ_1303900.1, BXYJ_1415500.1
L2 vs Female	Female	GO:0004185	MF serine-type carboxypeptidase activity	10	18	1.61618e-05	0.999998	0.0070947	BXYJ_0066900.1, BXYJ_0067000.1, BXYJ_0067100.1, BXYJ_0067200.1, BXYJ_0078600.1, BXYJ_0078700.1, BXYJ_0078800.1, BXYJ_0100600.1, BXYJ_0190100.1, BXYJ_0748500.1
L2 vs Female	Female	GO:0004222	MF metalloendopeptidase activity	27	99	1.65335e-05	0.999995	0.0070947	BXYJ_0085000.1, BXYJ_0139700.1, BXYJ_0216400.1, BXYJ_0253300.1, BXYJ_0372900.1, BXYJ_0373000.1, BXYJ_0373100.1, BXYJ_0373200.1, BXYJ_0373600.1, BXYJ_0373700.1, BXYJ_0373900.1, BXYJ_0374000.1, BXYJ_0395900.1, BXYJ_0396600.1, BXYJ_0491500.1, BXYJ_0546100.1, BXYJ_0624700.1, BXYJ_0624800.1, BXYJ_0624900.1, BXYJ_0625100.1, BXYJ_0736500.1, BXYJ_0886100.1, BXYJ_1007600.1, BXYJ_1022600.1, BXYJ_1443700.1,…
L2 vs Female	Female	GO:0005198	MF structural molecule activity	20	59	2.91867e-05	0.999992	0.0112719	BXYJ_0005900.1, BXYJ_0059400.1, BXYJ_0112300.1, BXYJ_0124400.1, BXYJ_0130600.1, BXYJ_0278500.1, BXYJ_0333900.1, BXYJ_0345600.1, BXYJ_0552500.1, BXYJ_0615200.1, BXYJ_0615300.1, BXYJ_0722600.1, BXYJ_0775700.1, BXYJ_0788000.1, BXYJ_1085200.1, BXYJ_1122000.1, BXYJ_1132300.1, BXYJ_1136900.1, BXYJ_1249600.1, BXYJ_1342900.1
L2 vs Female	Female	GO:0031143	CC pseudopodium	7	10	8.18318e-05	0.999995	0.0287304	BXYJ_0005900.1, BXYJ_0059400.1, BXYJ_0112300.1, BXYJ_0124400.1, BXYJ_0130600.1, BXYJ_0345600.1, BXYJ_0615300.1
L2 vs Female	Female	GO:0004252	MF serine-type endopeptidase activity	12	29	0.000101852	0.999981	0.0327795	BXYJ_0187800.1, BXYJ_0188000.1, BXYJ_0188100.1, BXYJ_0529000.1, BXYJ_0614100.1, BXYJ_0808300.1, BXYJ_0848700.1, BXYJ_1084600.1, BXYJ_1140100.1, BXYJ_1243200.1, BXYJ_1243300.1, BXYJ_1411100.1
L2 vs D3	L2	GO:0042302	MF structural constituent of cuticle	24	52	3.8539e-18	1	1.47759e-14	BXYJ_0086500.1, BXYJ_0086600.1, BXYJ_0095400.1, BXYJ_0095700.1, BXYJ_0287600.1, BXYJ_0288600.1, BXYJ_0288700.1, BXYJ_0329000.1, BXYJ_0366400.1, BXYJ_0517100.1, BXYJ_0594400.1, BXYJ_0616300.1, BXYJ_0749000.1, BXYJ_0752400.1, BXYJ_0946000.1, BXYJ_1002100.1, BXYJ_1012700.1, BXYJ_1173800.1, BXYJ_1174000.1, BXYJ_1174300.1, BXYJ_1178700.1, BXYJ_1245400.1, BXYJ_1276500.1, BXYJ_1589800.1
L2 vs D3	L2	GO:0005581	CC collagen	9	14	3.75326e-09	1	7.195e-06	BXYJ_0086500.1, BXYJ_0095400.1, BXYJ_0366400.1, BXYJ_0752400.1, BXYJ_0946000.1, BXYJ_1159900.1, BXYJ_1174300.1, BXYJ_1178700.1, BXYJ_1582100.1
L2 vs D3	L2	GO:0015074	BP DNA integration	11	22	1.5932e-07	1	0.000203611	BXYJ_0021600.1, BXYJ_0032800.1, BXYJ_0042300.1, BXYJ_0111900.1, BXYJ_0217100.1, BXYJ_0387900.1, BXYJ_0525800.1, BXYJ_0581800.1, BXYJ_1205700.1, BXYJ_1397800.1, BXYJ_1611600.1
L2 vs D3	L2	GO:0000723	BP telomere maintenance	6	8	2.09837e-06	1	0.00201128	BXYJ_0220600.1, BXYJ_0220800.1, BXYJ_0693100.1, BXYJ_1443100.1, BXYJ_1577000.1, BXYJ_1610600.1
L2 vs D3	D3	GO:0055114	BP oxidation-reduction process	33	326	1.66205e-07	1	0.000345936	BXYJ_0062700.1, BXYJ_0148500.1, BXYJ_0186500.1, BXYJ_0186700.1, BXYJ_0230800.1, BXYJ_0244300.1, BXYJ_0287200.1, BXYJ_0287400.1, BXYJ_0456200.1, BXYJ_0494500.1, BXYJ_0494600.1, BXYJ_0644400.1, BXYJ_0656500.1, BXYJ_0676600.1, BXYJ_0676800.1, BXYJ_0687000.1, BXYJ_0687200.1, BXYJ_0715900.1, BXYJ_0816700.1, BXYJ_0904000.1, BXYJ_0958400.1, BXYJ_1093800.1, BXYJ_1158600.1, BXYJ_1166500.1, BXYJ_1166600.1,…
L2 vs D3	D3	GO:0016491	MF oxidoreductase activity	24	180	1.80457e-07	1	0.000345936	BXYJ_0062700.1, BXYJ_0131700.1, BXYJ_0186500.1, BXYJ_0192700.1, BXYJ_0210200.1, BXYJ_0244300.1, BXYJ_0275800.1, BXYJ_0456200.1, BXYJ_0494600.1, BXYJ_0676600.1, BXYJ_0707800.1, BXYJ_0821700.1, BXYJ_0904000.1, BXYJ_0957000.1, BXYJ_1093800.1, BXYJ_1150500.1, BXYJ_1171600.1, BXYJ_1173200.1, BXYJ_1173300.1, BXYJ_1189800.1, BXYJ_1207600.1, BXYJ_1207700.1, BXYJ_1251500.1, BXYJ_1378300.1
L2 vs D3	D3	GO:0016705	MF oxidoreductase activity, acting on paired donors, with incorporation or reduction of molecular oxygen	11	44	3.1387e-07	1	0.000401126	BXYJ_0186700.1, BXYJ_0230800.1, BXYJ_0656500.1, BXYJ_0687000.1, BXYJ_0687200.1, BXYJ_1166500.1, BXYJ_1166600.1, BXYJ_1378000.1, BXYJ_1432200.1, BXYJ_1450900.1, BXYJ_1559800.1
L2 vs D3	D3	GO:0005975	BP carbohydrate metabolic process	13	73	2.40115e-06	1	0.0023015	BXYJ_0195100.1, BXYJ_0377600.1, BXYJ_0494300.1, BXYJ_0700200.1, BXYJ_0962400.1, BXYJ_1038600.1, BXYJ_1038700.1, BXYJ_1102400.1, BXYJ_1102500.1, BXYJ_1244200.1, BXYJ_1244300.1, BXYJ_1246700.1, BXYJ_1246900.1
L2 vs D3	D3	GO:0006508	BP proteolysis	29	328	4.41468e-06	0.999999	0.00338518	BXYJ_0074000.1, BXYJ_0074200.1, BXYJ_0139700.1, BXYJ_0150300.1, BXYJ_0160200.1, BXYJ_0189100.1, BXYJ_0235500.1, BXYJ_0245200.1, BXYJ_0394400.1, BXYJ_0477600.1, BXYJ_0589200.1, BXYJ_0650000.1, BXYJ_0673800.1, BXYJ_0738300.1, BXYJ_0738400.1, BXYJ_0738500.1, BXYJ_0738600.1, BXYJ_0766400.1, BXYJ_0776800.1, BXYJ_0904400.1, BXYJ_1077900.1, BXYJ_1078000.1, BXYJ_1137800.1, BXYJ_1294200.1, BXYJ_1328600.1,…
L2 vs D3	D3	GO:0008810	MF cellulase activity	5	8	7.79029e-06	1	0.004978	BXYJ_0195100.1, BXYJ_0377600.1, BXYJ_0962400.1, BXYJ_1102400.1, BXYJ_1102500.1
L2 vs D3	D3	GO:0016884	MF carbon-nitrogen ligase activity, with glutamine as amido-N-donor	6	18	2.69228e-05	0.999998	0.014746	BXYJ_0079800.1, BXYJ_0079900.1, BXYJ_0960100.1, BXYJ_1163200.1, BXYJ_1580000.1, BXYJ_1589900.1
L2 vs D3	D3	GO:0005615	CC extracellular space	12	69	3.31809e-05	0.999994	0.0159019	BXYJ_0223700.1, BXYJ_0223900.1, BXYJ_0235200.1, BXYJ_0237400.1, BXYJ_0323100.1, BXYJ_0431900.1, BXYJ_0509600.1, BXYJ_0945200.1, BXYJ_1278700.1, BXYJ_1304900.1, BXYJ_1305000.1, BXYJ_1394800.1
L2 vs D3	D3	GO:0005506	MF iron ion binding	13	96	6.35379e-05	0.999986	0.0270671	BXYJ_0186700.1, BXYJ_0230800.1, BXYJ_0656500.1, BXYJ_0687000.1, BXYJ_0687200.1, BXYJ_0715900.1, BXYJ_1166500.1, BXYJ_1166600.1, BXYJ_1167600.1, BXYJ_1378000.1, BXYJ_1432200.1, BXYJ_1450900.1, BXYJ_1559800.1
L2 vs D3	D3	GO:0008152	BP metabolic process	32	412	7.78007e-05	0.999967	0.0298288	BXYJ_0009100.1, BXYJ_0038700.1, BXYJ_0182700.1, BXYJ_0186800.1, BXYJ_0186900.1, BXYJ_0192700.1, BXYJ_0210200.1, BXYJ_0241800.1, BXYJ_0308100.1, BXYJ_0329900.1, BXYJ_0330000.1, BXYJ_0332000.1, BXYJ_0332500.1, BXYJ_0380300.1, BXYJ_0435600.1, BXYJ_0459400.1, BXYJ_0480500.1, BXYJ_0570200.1, BXYJ_0663700.1, BXYJ_0664300.1, BXYJ_0707800.1, BXYJ_0927300.1, BXYJ_0957000.1, BXYJ_1150500.1, BXYJ_1171600.1,…
L2 vs D4	L2	GO:0004190	MF aspartic-type endopeptidase activity	58	100	1.53937e-29	1	5.93581e-26	BXYJ_0003500.1, BXYJ_0021000.1, BXYJ_0021200.1, BXYJ_0032400.1, BXYJ_0065300.1, BXYJ_0078300.1, BXYJ_0078400.1, BXYJ_0109600.1, BXYJ_0117300.1, BXYJ_0117400.1, BXYJ_0127000.1, BXYJ_0127500.1, BXYJ_0150900.1, BXYJ_0170900.1, BXYJ_0171200.1, BXYJ_0191100.1, BXYJ_0191200.1, BXYJ_0203800.1, BXYJ_0245100.1, BXYJ_0245200.1, BXYJ_0316800.1, BXYJ_0318900.1, BXYJ_0334400.1, BXYJ_0352100.1, BXYJ_0364800.1,…
L2 vs D4	L2	GO:0006508	BP proteolysis	115	344	3.03314e-24	1	5.84789e-21	BXYJ_0003500.1, BXYJ_0021000.1, BXYJ_0021200.1, BXYJ_0032400.1, BXYJ_0058400.1, BXYJ_0065300.1, BXYJ_0071500.1, BXYJ_0074200.1, BXYJ_0078300.1, BXYJ_0078400.1, BXYJ_0088400.1, BXYJ_0109600.1, BXYJ_0117300.1, BXYJ_0117400.1, BXYJ_0127000.1, BXYJ_0127500.1, BXYJ_0150900.1, BXYJ_0170900.1, BXYJ_0171200.1, BXYJ_0188500.1, BXYJ_0189000.1, BXYJ_0189100.1, BXYJ_0190100.1, BXYJ_0191000.1, BXYJ_0191100.1,…
L2 vs D4	L2	GO:0008234	MF cysteine-type peptidase activity	20	48	2.04434e-08	1	2.62766e-05	BXYJ_0058400.1, BXYJ_0188500.1, BXYJ_0189000.1, BXYJ_0189100.1, BXYJ_0191000.1, BXYJ_0199300.1, BXYJ_0199400.1, BXYJ_0233600.1, BXYJ_0602200.1, BXYJ_0833000.1, BXYJ_0833600.1, BXYJ_0989700.1, BXYJ_0989800.1, BXYJ_0989900.1, BXYJ_0990000.1, BXYJ_0990100.1, BXYJ_1101200.1, BXYJ_1243100.1, BXYJ_1246100.1, BXYJ_1481000.1
L2 vs D4	L2	GO:0042302	MF structural constituent of cuticle	21	61	2.08252e-07	1	0.000200755	BXYJ_0027700.1, BXYJ_0095400.1, BXYJ_0095700.1, BXYJ_0287600.1, BXYJ_0288600.1, BXYJ_0288700.1, BXYJ_0288800.1, BXYJ_0329000.1, BXYJ_0366400.1, BXYJ_0366500.1, BXYJ_0616300.1, BXYJ_0627600.1, BXYJ_0752400.1, BXYJ_0946000.1, BXYJ_1002100.1, BXYJ_1173800.1, BXYJ_1174300.1, BXYJ_1178600.1, BXYJ_1276500.1, BXYJ_1276600.1, BXYJ_1589800.1
L2 vs D4	L2	GO:0005581	CC collagen	8	14	3.95226e-05	0.999997	0.0304799	BXYJ_0095400.1, BXYJ_0366400.1, BXYJ_0366500.1, BXYJ_0627600.1, BXYJ_0752400.1, BXYJ_0946000.1, BXYJ_1174300.1, BXYJ_1582100.1
L2 vs D4	L2	GO:0005272	MF sodium channel activity	14	38	6.6697e-05	0.999986	0.0428639	BXYJ_0089600.1, BXYJ_0089800.1, BXYJ_0097700.1, BXYJ_0324600.1, BXYJ_0338100.1, BXYJ_0338200.1, BXYJ_0475400.1, BXYJ_0475500.1, BXYJ_0480800.1, BXYJ_0480900.1, BXYJ_0723000.1, BXYJ_1078500.1, BXYJ_1110900.1, BXYJ_1560700.1
L2 vs D4	D4	ND
L3 vs L4	L3	ND
L3 vs L4	L4	GO:0042302	MF structural constituent of cuticle	18	96	9.04038e-14	1	3.47512e-10	BXYJ_0080700.1, BXYJ_0086600.1, BXYJ_0095600.1, BXYJ_0130300.1, BXYJ_0287600.1, BXYJ_0288700.1, BXYJ_0329000.1, BXYJ_0353000.1, BXYJ_0752400.1, BXYJ_0946000.1, BXYJ_1173500.1, BXYJ_1174000.1, BXYJ_1174300.1, BXYJ_1178300.1, BXYJ_1178600.1, BXYJ_1276500.1, BXYJ_1276600.1, BXYJ_1276700.1
L3 vs L4	L4	GO:0005975	BP carbohydrate metabolic process	10	75	2.23134e-07	1	0.000428864	BXYJ_0962200.1, BXYJ_0962300.1, BXYJ_0962400.1, BXYJ_1025500.1, BXYJ_1025800.1, BXYJ_1038600.1, BXYJ_1102400.1, BXYJ_1244200.1, BXYJ_1246600.1, BXYJ_1246900.1
L3 vs L4	L4	GO:0008234	MF cysteine-type peptidase activity	8	50	1.83804e-06	1	0.00235514	BXYJ_0140700.1, BXYJ_0738300.1, BXYJ_0738400.1, BXYJ_0738500.1, BXYJ_0738600.1, BXYJ_0833000.1, BXYJ_0990000.1, BXYJ_1243100.1
L3 vs L4	L4	GO:0008810	MF cellulase activity	4	7	6.41289e-06	1	0.00616279	BXYJ_0962200.1, BXYJ_0962300.1, BXYJ_0962400.1, BXYJ_1102400.1
L3 vs L4	L4	GO:0006508	BP proteolysis	16	345	2.97542e-05	0.999992	0.022875	BXYJ_0071500.1, BXYJ_0139700.1, BXYJ_0140700.1, BXYJ_0160200.1, BXYJ_0738300.1, BXYJ_0738400.1, BXYJ_0738500.1, BXYJ_0738600.1, BXYJ_0833000.1, BXYJ_0990000.1, BXYJ_1007600.1, BXYJ_1088100.1, BXYJ_1220600.1, BXYJ_1243100.1, BXYJ_1425600.1, BXYJ_1443700.1
L3 vs L4	L4	GO:0043231	CC intracellular membrane-bounded organelle	6	50	6.56218e-05	0.999994	0.0420417	BXYJ_0656400.1, BXYJ_0657500.1, BXYJ_0702100.1, BXYJ_0855100.1, BXYJ_0855200.1, BXYJ_0990400.1
L3 vs Male	L3	GO:0042302	MF structural constituent of cuticle	59	95	2.42412e-37	1	9.37405e-34	BXYJ_0003000.1, BXYJ_0027700.1, BXYJ_0064100.1, BXYJ_0079100.1, BXYJ_0081500.1, BXYJ_0095300.1, BXYJ_0095700.1, BXYJ_0099100.1, BXYJ_0112400.1, BXYJ_0115200.1, BXYJ_0118300.1, BXYJ_0149000.1, BXYJ_0239500.1, BXYJ_0243700.1, BXYJ_0288100.1, BXYJ_0288500.1, BXYJ_0288600.1, BXYJ_0288800.1, BXYJ_0295100.1, BXYJ_0316600.1, BXYJ_0381000.1, BXYJ_0430900.1, BXYJ_0455100.1, BXYJ_0463400.1, BXYJ_0463500.1,…
L3 vs Male	L3	GO:0040011	BP locomotion	86	495	1.70472e-08	1	3.29608e-05	BXYJ_0003000.1, BXYJ_0035900.1, BXYJ_0037100.1, BXYJ_0043900.1, BXYJ_0068600.1, BXYJ_0093700.1, BXYJ_0192000.1, BXYJ_0219500.1, BXYJ_0227900.1, BXYJ_0237100.1, BXYJ_0274600.1, BXYJ_0291000.1, BXYJ_0308500.1, BXYJ_0334600.1, BXYJ_0334700.1, BXYJ_0361600.1, BXYJ_0369800.1, BXYJ_0369900.1, BXYJ_0383100.1, BXYJ_0419900.1, BXYJ_0433000.1, BXYJ_0442000.1, BXYJ_0446700.1, BXYJ_0493900.1, BXYJ_0519100.1,…
L3 vs Male	L3	GO:0004867	MF serine-type endopeptidase inhibitor activity	13	28	8.39877e-07	1	0.000986918	BXYJ_0140800.1, BXYJ_0248400.1, BXYJ_0419300.1, BXYJ_0446700.1, BXYJ_0605800.1, BXYJ_0938100.1, BXYJ_1120100.1, BXYJ_1133900.1, BXYJ_1139000.1, BXYJ_1386100.1, BXYJ_1405300.1, BXYJ_1450500.1, BXYJ_1450700.1
L3 vs Male	L3	GO:0018996	BP molting cycle, collagen and cuticulin-based cuticle	34	147	1.02086e-06	1	0.000986918	BXYJ_0068600.1, BXYJ_0219500.1, BXYJ_0221600.1, BXYJ_0227900.1, BXYJ_0237100.1, BXYJ_0264600.1, BXYJ_0274600.1, BXYJ_0446700.1, BXYJ_0544400.1, BXYJ_0560300.1, BXYJ_0569800.1, BXYJ_0657300.1, BXYJ_0711200.1, BXYJ_0735500.1, BXYJ_0789400.1, BXYJ_0916300.1, BXYJ_0982300.1, BXYJ_1024300.1, BXYJ_1108900.1, BXYJ_1165000.1, BXYJ_1225400.1, BXYJ_1235400.1, BXYJ_1266600.1, BXYJ_1287500.1, BXYJ_1299400.1,…
L3 vs Male	L3	GO:0060465	BP pharynx development	13	34	2.49451e-06	1	0.00192926	BXYJ_0090800.1, BXYJ_0396600.1, BXYJ_0591500.1, BXYJ_0591600.1, BXYJ_0591700.1, BXYJ_0742800.1, BXYJ_0942700.1, BXYJ_0942800.1, BXYJ_0942900.1, BXYJ_1022600.1, BXYJ_1253100.1, BXYJ_1253200.1, BXYJ_1300300.1
L3 vs Male	L3	GO:0006508	BP proteolysis	60	368	3.87691e-05	0.99998	0.0249867	BXYJ_0021200.1, BXYJ_0039600.1, BXYJ_0102000.1, BXYJ_0137400.1, BXYJ_0190100.1, BXYJ_0199300.1, BXYJ_0199400.1, BXYJ_0215200.1, BXYJ_0215300.1, BXYJ_0235500.1, BXYJ_0253300.1, BXYJ_0275500.1, BXYJ_0339300.1, BXYJ_0353200.1, BXYJ_0353700.1, BXYJ_0364800.1, BXYJ_0395900.1, BXYJ_0396600.1, BXYJ_0401400.1, BXYJ_0410000.1, BXYJ_0471900.1, BXYJ_0491500.1, BXYJ_0540800.1, BXYJ_0546100.1, BXYJ_0701100.1,…
L3 vs Male	L3	GO:0005576	CC extracellular region	20	85	5.17588e-05	0.999985	0.0283227	BXYJ_0037100.1, BXYJ_0137400.1, BXYJ_0140800.1, BXYJ_0395900.1, BXYJ_0491500.1, BXYJ_0510700.1, BXYJ_0591400.1, BXYJ_0605800.1, BXYJ_0943000.1, BXYJ_1022600.1, BXYJ_1079000.1, BXYJ_1082000.1, BXYJ_1082200.1, BXYJ_1139000.1, BXYJ_1184900.1, BXYJ_1216900.1, BXYJ_1326900.1, BXYJ_1327000.1, BXYJ_1386100.1, BXYJ_1556100.1
L3 vs Male	L3	GO:0008289	MF lipid binding	12	36	5.85937e-05	0.999989	0.0283227	BXYJ_0015600.1, BXYJ_0280600.1, BXYJ_0302600.1, BXYJ_0568900.1, BXYJ_0701700.1, BXYJ_0854700.1, BXYJ_0871600.1, BXYJ_0953700.1, BXYJ_1079000.1, BXYJ_1212400.1, BXYJ_1326900.1, BXYJ_1327000.1
L3 vs Male	L3	GO:0004222	MF metalloendopeptidase activity	23	96	6.76827e-05	0.999978	0.029081	BXYJ_0137400.1, BXYJ_0235500.1, BXYJ_0253300.1, BXYJ_0275500.1, BXYJ_0339300.1, BXYJ_0353200.1, BXYJ_0353700.1, BXYJ_0395900.1, BXYJ_0396600.1, BXYJ_0401400.1, BXYJ_0471900.1, BXYJ_0491500.1, BXYJ_0546100.1, BXYJ_0736500.1, BXYJ_0886100.1, BXYJ_1022600.1, BXYJ_1082200.1, BXYJ_1235400.1, BXYJ_1392000.1, BXYJ_1444300.1, BXYJ_1444400.1, BXYJ_1485500.1, BXYJ_1556100.1
L3 vs Male	L3	GO:0008158	MF hedgehog receptor activity	11	30	7.58706e-05	0.999987	0.0293391	BXYJ_0221600.1, BXYJ_0735500.1, BXYJ_0789400.1, BXYJ_0916300.1, BXYJ_1065900.1, BXYJ_1165000.1, BXYJ_1313300.1, BXYJ_1333300.1, BXYJ_1341300.1, BXYJ_1393600.1, BXYJ_1568300.1
L3 vs Male	Male	GO:0004672	MF protein kinase activity	67	108	7.34735e-32	1	2.84122e-28	BXYJ_0012200.1, BXYJ_0067900.1, BXYJ_0108100.1, BXYJ_0110500.1, BXYJ_0142600.1, BXYJ_0142700.1, BXYJ_0142800.1, BXYJ_0143000.1, BXYJ_0143100.1, BXYJ_0143800.1, BXYJ_0144700.1, BXYJ_0154700.1, BXYJ_0160600.1, BXYJ_0186400.1, BXYJ_0235900.1, BXYJ_0295700.1, BXYJ_0327100.1, BXYJ_0549100.1, BXYJ_0556700.1, BXYJ_0584200.1, BXYJ_0599400.1, BXYJ_0606600.1, BXYJ_0609700.1, BXYJ_0631500.1, BXYJ_0638200.1,…
L3 vs Male	Male	GO:0006468	BP protein phosphorylation	125	322	9.71235e-30	1	1.87788e-26	BXYJ_0012200.1, BXYJ_0067900.1, BXYJ_0069200.1, BXYJ_0069700.1, BXYJ_0108100.1, BXYJ_0110500.1, BXYJ_0142600.1, BXYJ_0142700.1, BXYJ_0142800.1, BXYJ_0143000.1, BXYJ_0143100.1, BXYJ_0143800.1, BXYJ_0144700.1, BXYJ_0154700.1, BXYJ_0160600.1, BXYJ_0186400.1, BXYJ_0235900.1, BXYJ_0247300.1, BXYJ_0254800.1, BXYJ_0274800.1, BXYJ_0294600.1, BXYJ_0295700.1, BXYJ_0299000.1, BXYJ_0302300.1, BXYJ_0310300.1,…
L3 vs Male	Male	GO:0004725	MF protein tyrosine phosphatase activity	39	75	1.10819e-13	1	1.42845e-10	BXYJ_0081400.1, BXYJ_0134500.1, BXYJ_0181200.1, BXYJ_0219000.1, BXYJ_0259100.1, BXYJ_0324400.1, BXYJ_0423900.1, BXYJ_0430300.1, BXYJ_0433900.1, BXYJ_0436500.1, BXYJ_0453200.1, BXYJ_0456800.1, BXYJ_0461300.1, BXYJ_0539800.1, BXYJ_0545300.1, BXYJ_0608300.1, BXYJ_0708900.1, BXYJ_0743500.1, BXYJ_0755100.1, BXYJ_0776700.1, BXYJ_0786100.1, BXYJ_0807300.1, BXYJ_0817700.1, BXYJ_0844600.1, BXYJ_0913500.1,…
L3 vs Male	Male	GO:0005524	MF ATP binding	171	773	1.74605e-13	1	1.68799e-10	BXYJ_0012200.1, BXYJ_0067900.1, BXYJ_0069200.1, BXYJ_0069700.1, BXYJ_0090700.1, BXYJ_0104000.1, BXYJ_0108100.1, BXYJ_0110500.1, BXYJ_0128200.1, BXYJ_0142600.1, BXYJ_0142700.1, BXYJ_0142800.1, BXYJ_0143000.1, BXYJ_0143100.1, BXYJ_0143800.1, BXYJ_0144700.1, BXYJ_0154700.1, BXYJ_0160600.1, BXYJ_0186400.1, BXYJ_0189400.1, BXYJ_0190300.1, BXYJ_0210800.1, BXYJ_0211900.1, BXYJ_0235900.1, BXYJ_0247300.1,…
L3 vs Male	Male	GO:0004713	MF protein tyrosine kinase activity	31	60	1.83412e-12	1	1.41851e-09	BXYJ_0069200.1, BXYJ_0069700.1, BXYJ_0247300.1, BXYJ_0254800.1, BXYJ_0340500.1, BXYJ_0407800.1, BXYJ_0435200.1, BXYJ_0541300.1, BXYJ_0633900.1, BXYJ_0668500.1, BXYJ_0723100.1, BXYJ_0922500.1, BXYJ_0933200.1, BXYJ_0937700.1, BXYJ_1036500.1, BXYJ_1037100.1, BXYJ_1132000.1, BXYJ_1195500.1, BXYJ_1217400.1, BXYJ_1217600.1, BXYJ_1217700.1, BXYJ_1275600.1, BXYJ_1303800.1, BXYJ_1337200.1, BXYJ_1350000.1,…
L3 vs Male	Male	GO:0006470	BP protein dephosphorylation	38	77	3.06094e-12	1	1.97277e-09	BXYJ_0081400.1, BXYJ_0134500.1, BXYJ_0181200.1, BXYJ_0259100.1, BXYJ_0324400.1, BXYJ_0423900.1, BXYJ_0430300.1, BXYJ_0433900.1, BXYJ_0436500.1, BXYJ_0453200.1, BXYJ_0456800.1, BXYJ_0461300.1, BXYJ_0539800.1, BXYJ_0545300.1, BXYJ_0608300.1, BXYJ_0708900.1, BXYJ_0743500.1, BXYJ_0755100.1, BXYJ_0776700.1, BXYJ_0786100.1, BXYJ_0807300.1, BXYJ_0817700.1, BXYJ_0844600.1, BXYJ_0913500.1, BXYJ_0922100.1,…
L3 vs Male	Male	GO:0005198	MF structural molecule activity	33	65	1.22575e-09	1	6.77138e-07	BXYJ_0005900.1, BXYJ_0059400.1, BXYJ_0102900.1, BXYJ_0112300.1, BXYJ_0124400.1, BXYJ_0130600.1, BXYJ_0203700.1, BXYJ_0278500.1, BXYJ_0298300.1, BXYJ_0333900.1, BXYJ_0334200.1, BXYJ_0345600.1, BXYJ_0404000.1, BXYJ_0552500.1, BXYJ_0615200.1, BXYJ_0615300.1, BXYJ_0722600.1, BXYJ_0775700.1, BXYJ_0782100.1, BXYJ_0788000.1, BXYJ_0803000.1, BXYJ_0863900.1, BXYJ_0888600.1, BXYJ_1085200.1, BXYJ_1117200.1,…
L3 vs Male	Male	GO:0005184	MF neuropeptide hormone activity	8	9	4.09866e-05	0.999999	0.0198119	BXYJ_0312000.1, BXYJ_0312100.1, BXYJ_0312200.1, BXYJ_0878300.1, BXYJ_0878400.1, BXYJ_0878500.1, BXYJ_0879000.1, BXYJ_1036900.1
L3 vs Male	Male	GO:0004222	MF metalloendopeptidase activity	26	96	5.40886e-05	0.999981	0.0232401	BXYJ_0049700.1, BXYJ_0084900.1, BXYJ_0085000.1, BXYJ_0139700.1, BXYJ_0216200.1, BXYJ_0216400.1, BXYJ_0372600.1, BXYJ_0373000.1, BXYJ_0598200.1, BXYJ_0612300.1, BXYJ_0612400.1, BXYJ_0618800.1, BXYJ_0624700.1, BXYJ_0625300.1, BXYJ_0670200.1, BXYJ_0827200.1, BXYJ_1029700.1, BXYJ_1039000.1, BXYJ_1040200.1, BXYJ_1046400.1, BXYJ_1071700.1, BXYJ_1116100.1, BXYJ_1202300.1, BXYJ_1204400.1, BXYJ_1252600.1,…
L3 vs Female	L3
L3 vs Female	Female	GO:0006508	BP proteolysis	92	410	1.87719e-16	1	7.24031e-13	BXYJ_0046500.1, BXYJ_0066900.1, BXYJ_0067000.1, BXYJ_0067100.1, BXYJ_0067200.1, BXYJ_0074100.1, BXYJ_0078600.1, BXYJ_0078700.1, BXYJ_0078800.1, BXYJ_0085000.1, BXYJ_0100600.1, BXYJ_0138800.1, BXYJ_0139700.1, BXYJ_0140700.1, BXYJ_0160200.1, BXYJ_0161200.1, BXYJ_0162600.1, BXYJ_0162900.1, BXYJ_0163000.1, BXYJ_0163100.1, BXYJ_0165500.1, BXYJ_0165600.1, BXYJ_0187800.1, BXYJ_0188000.1, BXYJ_0188100.1,…
L3 vs Female	Female	GO:0042302	MF structural constituent of cuticle	37	96	9.77306e-14	1	1.88473e-10	BXYJ_0003000.1, BXYJ_0027700.1, BXYJ_0080700.1, BXYJ_0080800.1, BXYJ_0086500.1, BXYJ_0086600.1, BXYJ_0095600.1, BXYJ_0130300.1, BXYJ_0149000.1, BXYJ_0287600.1, BXYJ_0288500.1, BXYJ_0288700.1, BXYJ_0288800.1, BXYJ_0295100.1, BXYJ_0329000.1, BXYJ_0353000.1, BXYJ_0366400.1, BXYJ_0366500.1, BXYJ_0455100.1, BXYJ_0463200.1, BXYJ_0463400.1, BXYJ_0594400.1, BXYJ_0627600.1, BXYJ_0752400.1, BXYJ_0946000.1,…
L3 vs Female	Female	GO:0005198	MF structural molecule activity	21	57	1.82608e-08	1	2.34773e-05	BXYJ_0005900.1, BXYJ_0059400.1, BXYJ_0102900.1, BXYJ_0112300.1, BXYJ_0124400.1, BXYJ_0130600.1, BXYJ_0278500.1, BXYJ_0333900.1, BXYJ_0345600.1, BXYJ_0552500.1, BXYJ_0615200.1, BXYJ_0615300.1, BXYJ_0722600.1, BXYJ_0788000.1, BXYJ_0888600.1, BXYJ_1085200.1, BXYJ_1122000.1, BXYJ_1132300.1, BXYJ_1136900.1, BXYJ_1249600.1, BXYJ_1342900.1
L3 vs Female	Female	GO:0005581	CC collagen	11	19	3.18563e-07	1	0.00026279	BXYJ_0086500.1, BXYJ_0149000.1, BXYJ_0366400.1, BXYJ_0366500.1, BXYJ_0463200.1, BXYJ_0463400.1, BXYJ_0627600.1, BXYJ_0752400.1, BXYJ_0946000.1, BXYJ_1173500.1, BXYJ_1174300.1
L3 vs Female	Female	GO:0004197	MF cysteine-type endopeptidase activity	10	16	3.40666e-07	1	0.00026279	BXYJ_0161200.1, BXYJ_0162600.1, BXYJ_0162900.1, BXYJ_0163000.1, BXYJ_0163100.1, BXYJ_0165500.1, BXYJ_0165600.1, BXYJ_0942200.1, BXYJ_1177900.1, BXYJ_1483600.1
L3 vs Female	Female	GO:0005615	CC extracellular space	25	86	1.44307e-06	1	0.000927653	BXYJ_0131600.1, BXYJ_0162000.1, BXYJ_0162100.1, BXYJ_0162200.1, BXYJ_0162300.1, BXYJ_0162400.1, BXYJ_0162700.1, BXYJ_0162800.1, BXYJ_0163200.1, BXYJ_0211800.1, BXYJ_0223800.1, BXYJ_0223900.1, BXYJ_0323100.1, BXYJ_0431900.1, BXYJ_0509500.1, BXYJ_0625000.1, BXYJ_0703300.1, BXYJ_0991700.1, BXYJ_0996800.1, BXYJ_1139600.1, BXYJ_1199600.1, BXYJ_1394300.1, BXYJ_1394400.1, BXYJ_1485100.1, BXYJ_1518700.1
L3 vs Female	Female	GO:0008234	MF cysteine-type peptidase activity	19	59	2.11236e-06	1	0.00116391	BXYJ_0046500.1, BXYJ_0138800.1, BXYJ_0140700.1, BXYJ_0188400.1, BXYJ_0188500.1, BXYJ_0189000.1, BXYJ_0595900.1, BXYJ_0596000.1, BXYJ_0596200.1, BXYJ_0596600.1, BXYJ_0598300.1, BXYJ_0682000.1, BXYJ_0738300.1, BXYJ_0738400.1, BXYJ_0738500.1, BXYJ_0738600.1, BXYJ_0776800.1, BXYJ_1207200.1, BXYJ_1207400.1
L3 vs Female	Female	GO:0004185	MF serine-type carboxypeptidase activity	9	18	9.9245e-06	0.999999	0.00432465	BXYJ_0066900.1, BXYJ_0067000.1, BXYJ_0067100.1, BXYJ_0067200.1, BXYJ_0078600.1, BXYJ_0078700.1, BXYJ_0078800.1, BXYJ_0100600.1, BXYJ_0748500.1
L3 vs Female	Female	GO:0031143	CC pseudopodium	7	10	1.00912e-05	1	0.00432465	BXYJ_0005900.1, BXYJ_0059400.1, BXYJ_0112300.1, BXYJ_0124400.1, BXYJ_0130600.1, BXYJ_0345600.1, BXYJ_0615300.1
L3 vs Female	Female	GO:0004672	MF protein kinase activity	20	84	2.51422e-05	0.999993	0.00879661	BXYJ_0108100.1, BXYJ_0142600.1, BXYJ_0142700.1, BXYJ_0154700.1, BXYJ_0160600.1, BXYJ_0274900.1, BXYJ_0295700.1, BXYJ_0327100.1, BXYJ_0609700.1, BXYJ_0666800.1, BXYJ_0849100.1, BXYJ_0876800.1, BXYJ_0876900.1, BXYJ_0878100.1, BXYJ_0989500.1, BXYJ_0990900.1, BXYJ_1049200.1, BXYJ_1190800.1, BXYJ_1191000.1, BXYJ_1195000.1
L3 vs Female	Female	GO:0004252	MF serine-type endopeptidase activity	11	29	2.73137e-05	0.999996	0.00879661	BXYJ_0187800.1, BXYJ_0188000.1, BXYJ_0188100.1, BXYJ_0529000.1, BXYJ_0614100.1, BXYJ_0808300.1, BXYJ_0848700.1, BXYJ_1084600.1, BXYJ_1243200.1, BXYJ_1243300.1, BXYJ_1411100.1
L3 vs Female	Female	GO:0005576	CC extracellular region	22	87	2.73683e-05	0.999992	0.00879661	BXYJ_0115900.1, BXYJ_0137500.1, BXYJ_0137600.1, BXYJ_0179900.1, BXYJ_0297800.1, BXYJ_0332000.1, BXYJ_0353000.1, BXYJ_0386200.1, BXYJ_0452000.1, BXYJ_0454400.1, BXYJ_0459400.1, BXYJ_0497700.1, BXYJ_0760900.1, BXYJ_0878300.1, BXYJ_0878400.1, BXYJ_0878500.1, BXYJ_0952300.1, BXYJ_0987400.1, BXYJ_0989100.1, BXYJ_1007600.1, BXYJ_1101500.1, BXYJ_1281600.1
L3 vs Female	Female	GO:0016884	MF carbon-nitrogen ligase activity, with glutamine as amido-N-donor	9	21	5.81046e-05	0.999993	0.0172392	BXYJ_0764600.1, BXYJ_0957100.1, BXYJ_0957400.1, BXYJ_0957500.1, BXYJ_0957900.1, BXYJ_0960100.1, BXYJ_1163200.1, BXYJ_1335700.1, BXYJ_1461800.1
L3 vs Female	Female	GO:0004222	MF metalloendopeptidase activity	20	95	0.000111778	0.999964	0.0307948	BXYJ_0085000.1, BXYJ_0139700.1, BXYJ_0216400.1, BXYJ_0372900.1, BXYJ_0373000.1, BXYJ_0373100.1, BXYJ_0373200.1, BXYJ_0373600.1, BXYJ_0373700.1, BXYJ_0373900.1, BXYJ_0374000.1, BXYJ_0618800.1, BXYJ_0624700.1, BXYJ_0624800.1, BXYJ_0624900.1, BXYJ_0625100.1, BXYJ_0625400.1, BXYJ_1007600.1, BXYJ_1116100.1, BXYJ_1443700.1
L3 vs D3	L3	GO:0042302	MF structural constituent of cuticle	81	94	1.68478e-64	1	6.48302e-61	BXYJ_0003000.1, BXYJ_0027700.1, BXYJ_0064100.1, BXYJ_0079100.1, BXYJ_0080700.1, BXYJ_0080800.1, BXYJ_0081500.1, BXYJ_0086500.1, BXYJ_0095300.1, BXYJ_0095400.1, BXYJ_0095600.1, BXYJ_0095700.1, BXYJ_0099100.1, BXYJ_0112400.1, BXYJ_0115200.1, BXYJ_0118300.1, BXYJ_0149000.1, BXYJ_0239500.1, BXYJ_0243700.1, BXYJ_0287600.1, BXYJ_0288100.1, BXYJ_0288500.1, BXYJ_0288600.1, BXYJ_0288800.1, BXYJ_0295100.1,…
L3 vs D3	L3	GO:0005581	CC collagen	19	19	5.2565e-19	1	1.01135e-15	BXYJ_0086500.1, BXYJ_0095400.1, BXYJ_0149000.1, BXYJ_0366400.1, BXYJ_0366500.1, BXYJ_0463200.1, BXYJ_0463400.1, BXYJ_0519100.1, BXYJ_0627600.1, BXYJ_0752400.1, BXYJ_0852500.1, BXYJ_0946000.1, BXYJ_1159900.1, BXYJ_1173500.1, BXYJ_1174300.1, BXYJ_1178700.1, BXYJ_1203900.1, BXYJ_1293300.1, BXYJ_1582100.1
L3 vs D3	L3	GO:0005576	CC extracellular region	29	76	4.56752e-10	1	5.8586e-07	BXYJ_0037100.1, BXYJ_0115900.1, BXYJ_0137400.1, BXYJ_0140800.1, BXYJ_0353000.1, BXYJ_0395900.1, BXYJ_0456600.1, BXYJ_0491500.1, BXYJ_0510700.1, BXYJ_0591400.1, BXYJ_0600600.1, BXYJ_0605800.1, BXYJ_0750100.1, BXYJ_0751200.1, BXYJ_0760900.1, BXYJ_0943000.1, BXYJ_1022600.1, BXYJ_1079000.1, BXYJ_1082000.1, BXYJ_1082200.1, BXYJ_1139000.1, BXYJ_1184900.1, BXYJ_1216900.1, BXYJ_1253300.1, BXYJ_1326900.1,…
L3 vs D3	L3	GO:0004867	MF serine-type endopeptidase inhibitor activity	15	28	1.76205e-08	1	1.69509e-05	BXYJ_0140800.1, BXYJ_0248400.1, BXYJ_0441600.1, BXYJ_0446700.1, BXYJ_0605800.1, BXYJ_0938100.1, BXYJ_1120100.1, BXYJ_1133900.1, BXYJ_1139000.1, BXYJ_1140100.1, BXYJ_1386100.1, BXYJ_1405300.1, BXYJ_1450500.1, BXYJ_1450700.1, BXYJ_1516900.1
L3 vs D3	L3	GO:0004222	MF metalloendopeptidase activity	24	80	9.95168e-07	1	0.000765881	BXYJ_0137400.1, BXYJ_0216200.1, BXYJ_0253300.1, BXYJ_0275500.1, BXYJ_0353700.1, BXYJ_0395900.1, BXYJ_0396600.1, BXYJ_0471900.1, BXYJ_0491500.1, BXYJ_0546100.1, BXYJ_0657200.1, BXYJ_0736500.1, BXYJ_0822900.1, BXYJ_0886100.1, BXYJ_0918400.1, BXYJ_1022600.1, BXYJ_1082200.1, BXYJ_1111100.1, BXYJ_1235400.1, BXYJ_1284000.1, BXYJ_1444300.1, BXYJ_1444400.1, BXYJ_1485500.1, BXYJ_1556100.1
L3 vs D3	L3	GO:0006508	BP proteolysis	63	339	5.87982e-06	0.999997	0.00377092	BXYJ_0021000.1, BXYJ_0021200.1, BXYJ_0039600.1, BXYJ_0046500.1, BXYJ_0127000.1, BXYJ_0137400.1, BXYJ_0140700.1, BXYJ_0190100.1, BXYJ_0199300.1, BXYJ_0199400.1, BXYJ_0216200.1, BXYJ_0233600.1, BXYJ_0245100.1, BXYJ_0253300.1, BXYJ_0275500.1, BXYJ_0353700.1, BXYJ_0364800.1, BXYJ_0395900.1, BXYJ_0396600.1, BXYJ_0410000.1, BXYJ_0463800.1, BXYJ_0471900.1, BXYJ_0491500.1, BXYJ_0540800.1, BXYJ_0546100.1,…
L3 vs D3	L3	GO:0003678	MF DNA helicase activity	8	13	9.87983e-06	0.999999	0.00543108	BXYJ_0220600.1, BXYJ_0220800.1, BXYJ_0565100.1, BXYJ_0565200.1, BXYJ_0693100.1, BXYJ_0808000.1, BXYJ_1443100.1, BXYJ_1610600.1
L3 vs D3	L3	GO:0052547	BP regulation of peptidase activity	10	20	1.34338e-05	0.999999	0.00646164	BXYJ_0140800.1, BXYJ_0441600.1, BXYJ_0446700.1, BXYJ_0989700.1, BXYJ_0989800.1, BXYJ_0989900.1, BXYJ_1133900.1, BXYJ_1140100.1, BXYJ_1450500.1, BXYJ_1450700.1
L3 vs D3	L3	GO:0000786	CC nucleosome	13	32	2.20392e-05	0.999996	0.00942297	BXYJ_0554300.1, BXYJ_0591400.1, BXYJ_0591500.1, BXYJ_0591600.1, BXYJ_0591700.1, BXYJ_0942700.1, BXYJ_0942800.1, BXYJ_0942900.1, BXYJ_0943000.1, BXYJ_1253000.1, BXYJ_1253100.1, BXYJ_1253200.1, BXYJ_1253300.1
L3 vs D3	L3	GO:0042338	BP cuticle development involved in collagen and cuticulin-based cuticle molting cycle	6	8	3.2904e-05	0.999999	0.0126615	BXYJ_0239200.1, BXYJ_0471900.1, BXYJ_0519100.1, BXYJ_0677100.1, BXYJ_1112600.1, BXYJ_1140100.1
L3 vs D3	L3	GO:0007156	BP homophilic cell adhesion	7	12	4.49055e-05	0.999997	0.0149996	BXYJ_0063100.1, BXYJ_0172600.1, BXYJ_0269900.1, BXYJ_0797300.1, BXYJ_1073200.1, BXYJ_1262900.1, BXYJ_1263100.1
L3 vs D3	L3	GO:0006334	BP nucleosome assembly	13	34	4.67762e-05	0.999991	0.0149996	BXYJ_0554300.1, BXYJ_0591400.1, BXYJ_0591500.1, BXYJ_0591600.1, BXYJ_0591700.1, BXYJ_0942700.1, BXYJ_0942800.1, BXYJ_0942900.1, BXYJ_0943000.1, BXYJ_1253000.1, BXYJ_1253100.1, BXYJ_1253200.1, BXYJ_1253300.1
L3 vs D3	L3	GO:0040011	BP locomotion	80	489	6.41045e-05	0.999963	0.0189749	BXYJ_0003000.1, BXYJ_0035900.1, BXYJ_0037100.1, BXYJ_0068600.1, BXYJ_0086500.1, BXYJ_0093700.1, BXYJ_0219500.1, BXYJ_0237100.1, BXYJ_0274600.1, BXYJ_0299500.1, BXYJ_0308500.1, BXYJ_0334600.1, BXYJ_0334700.1, BXYJ_0361600.1, BXYJ_0366400.1, BXYJ_0369800.1, BXYJ_0369900.1, BXYJ_0419900.1, BXYJ_0446700.1, BXYJ_0471200.1, BXYJ_0493900.1, BXYJ_0519100.1, BXYJ_0540800.1, BXYJ_0544400.1, BXYJ_0554300.1,…
L3 vs D3	L3	GO:0008158	MF hedgehog receptor activity	11	30	8.73165e-05	0.999985	0.0239996	BXYJ_0221600.1, BXYJ_0735500.1, BXYJ_0789400.1, BXYJ_0916300.1, BXYJ_1065900.1, BXYJ_1165000.1, BXYJ_1313300.1, BXYJ_1333300.1, BXYJ_1341300.1, BXYJ_1393600.1, BXYJ_1568300.1
L3 vs D3	L3	GO:0060465	BP pharynx development	12	34	0.000180286	0.999963	0.0423194	BXYJ_0396600.1, BXYJ_0554300.1, BXYJ_0591500.1, BXYJ_0591600.1, BXYJ_0591700.1, BXYJ_0942700.1, BXYJ_0942800.1, BXYJ_0942900.1, BXYJ_1022600.1, BXYJ_1253000.1, BXYJ_1253100.1, BXYJ_1253200.1
L3 vs D3	L3	GO:0006030	BP chitin metabolic process	5	7	0.000186613	0.999993	0.0423194	BXYJ_0140800.1, BXYJ_0510700.1, BXYJ_0760900.1, BXYJ_1139000.1, BXYJ_1216900.1
L3 vs D3	L3	GO:0008289	MF lipid binding	12	35	0.000190547	0.999961	0.0423194	BXYJ_0015600.1, BXYJ_0165200.1, BXYJ_0280600.1, BXYJ_0701700.1, BXYJ_0854700.1, BXYJ_0871600.1, BXYJ_0953700.1, BXYJ_1079000.1, BXYJ_1212400.1, BXYJ_1292700.1, BXYJ_1326900.1, BXYJ_1327000.1
L3 vs D3	L3	GO:0000723	BP telomere maintenance	5	7	0.00019796	0.999993	0.0423194	BXYJ_0220600.1, BXYJ_0220800.1, BXYJ_0693100.1, BXYJ_1443100.1, BXYJ_1610600.1
L3 vs D3	D3	GO:0005615	CC extracellular space	20	72	2.35285e-09	1	9.05376e-06	BXYJ_0131600.1, BXYJ_0211800.1, BXYJ_0223700.1, BXYJ_0223800.1, BXYJ_0223900.1, BXYJ_0225400.1, BXYJ_0237400.1, BXYJ_0323100.1, BXYJ_0431900.1, BXYJ_0432000.1, BXYJ_0478900.1, BXYJ_0509600.1, BXYJ_0509800.1, BXYJ_0703300.1, BXYJ_0945200.1, BXYJ_1273400.1, BXYJ_1305000.1, BXYJ_1394300.1, BXYJ_1394400.1, BXYJ_1394800.1
L3 vs D3	D3	GO:0006950	BP response to stress	10	25	4.95201e-08	1	9.52766e-05	BXYJ_0128200.1, BXYJ_0273500.1, BXYJ_0425200.1, BXYJ_0535600.1, BXYJ_0590700.1, BXYJ_0608100.1, BXYJ_0718600.1, BXYJ_0810300.1, BXYJ_1586600.1, BXYJ_1586700.1
L3 vs D3	D3	GO:0055114	BP oxidation-reduction process	32	334	2.61151e-06	0.999999	0.00287205	BXYJ_0008400.1, BXYJ_0052200.1, BXYJ_0103300.1, BXYJ_0148500.1, BXYJ_0182000.1, BXYJ_0186500.1, BXYJ_0191400.1, BXYJ_0224600.1, BXYJ_0230800.1, BXYJ_0244300.1, BXYJ_0287200.1, BXYJ_0287400.1, BXYJ_0456200.1, BXYJ_0494600.1, BXYJ_0644400.1, BXYJ_0656500.1, BXYJ_0676600.1, BXYJ_0676800.1, BXYJ_0882700.1, BXYJ_0904000.1, BXYJ_0944600.1, BXYJ_0958400.1, BXYJ_1030800.1, BXYJ_1033600.1, BXYJ_1093800.1,…
L3 vs D3	D3	GO:0008234	MF cysteine-type peptidase activity	11	48	2.9855e-06	1	0.00287205	BXYJ_0188500.1, BXYJ_0189000.1, BXYJ_0189100.1, BXYJ_0514700.1, BXYJ_0602200.1, BXYJ_0738300.1, BXYJ_0738400.1, BXYJ_0738500.1, BXYJ_0738600.1, BXYJ_0776800.1, BXYJ_0833600.1
L3 vs D3	D3	GO:0006508	BP proteolysis	29	339	7.8486e-06	0.999997	0.00604028	BXYJ_0117300.1, BXYJ_0117400.1, BXYJ_0127400.1, BXYJ_0139700.1, BXYJ_0160200.1, BXYJ_0188500.1, BXYJ_0189000.1, BXYJ_0189100.1, BXYJ_0245200.1, BXYJ_0394400.1, BXYJ_0589400.1, BXYJ_0602200.1, BXYJ_0614100.1, BXYJ_0670200.1, BXYJ_0738300.1, BXYJ_0738400.1, BXYJ_0738500.1, BXYJ_0738600.1, BXYJ_0766400.1, BXYJ_0776800.1, BXYJ_0833600.1, BXYJ_1077900.1, BXYJ_1078000.1, BXYJ_1088100.1, BXYJ_1328600.1,…
L3 vs D3	D3	GO:0042626	MF ATPase activity, coupled to transmembrane movement of substances	6	31	1.81594e-05	0.999999	0.0116462	BXYJ_0189800.1, BXYJ_0189900.1, BXYJ_0190300.1, BXYJ_0190400.1, BXYJ_0193500.1, BXYJ_0725900.1
L3 vs D4	L3	GO:0042302	MF structural constituent of cuticle	73	95	2.63498e-43	1	1.02158e-39	BXYJ_0003000.1, BXYJ_0027700.1, BXYJ_0064100.1, BXYJ_0079100.1, BXYJ_0080800.1, BXYJ_0081500.1, BXYJ_0095300.1, BXYJ_0095400.1, BXYJ_0095600.1, BXYJ_0095700.1, BXYJ_0099100.1, BXYJ_0112400.1, BXYJ_0115200.1, BXYJ_0118300.1, BXYJ_0149000.1, BXYJ_0239500.1, BXYJ_0243700.1, BXYJ_0287600.1, BXYJ_0288100.1, BXYJ_0288500.1, BXYJ_0288600.1, BXYJ_0288700.1, BXYJ_0288800.1, BXYJ_0295100.1, BXYJ_0316600.1,…
L3 vs D4	L3	GO:0006508	BP proteolysis	145	346	1.25557e-32	1	2.43393e-29	BXYJ_0003500.1, BXYJ_0021000.1, BXYJ_0021200.1, BXYJ_0032400.1, BXYJ_0039600.1, BXYJ_0046500.1, BXYJ_0058400.1, BXYJ_0065000.1, BXYJ_0065300.1, BXYJ_0074000.1, BXYJ_0074200.1, BXYJ_0078300.1, BXYJ_0078400.1, BXYJ_0082200.1, BXYJ_0088400.1, BXYJ_0116300.1, BXYJ_0127000.1, BXYJ_0140700.1, BXYJ_0150900.1, BXYJ_0151400.1, BXYJ_0170900.1, BXYJ_0171200.1, BXYJ_0188500.1, BXYJ_0189000.1, BXYJ_0190100.1,…
L3 vs D4	L3	GO:0004190	MF aspartic-type endopeptidase activity	62	100	7.01083e-27	1	9.06033e-24	BXYJ_0003500.1, BXYJ_0021000.1, BXYJ_0021200.1, BXYJ_0032400.1, BXYJ_0065000.1, BXYJ_0065300.1, BXYJ_0078300.1, BXYJ_0078400.1, BXYJ_0082200.1, BXYJ_0116300.1, BXYJ_0127000.1, BXYJ_0150900.1, BXYJ_0151400.1, BXYJ_0170900.1, BXYJ_0171200.1, BXYJ_0191100.1, BXYJ_0191200.1, BXYJ_0203800.1, BXYJ_0245100.1, BXYJ_0245200.1, BXYJ_0315800.1, BXYJ_0316800.1, BXYJ_0318900.1, BXYJ_0334400.1, BXYJ_0352100.1,…
L3 vs D4	L3	GO:0008234	MF cysteine-type peptidase activity	24	47	3.49866e-09	1	3.39107e-06	BXYJ_0039600.1, BXYJ_0046500.1, BXYJ_0058400.1, BXYJ_0140700.1, BXYJ_0188500.1, BXYJ_0189000.1, BXYJ_0191000.1, BXYJ_0199300.1, BXYJ_0199400.1, BXYJ_0233600.1, BXYJ_0601900.1, BXYJ_0602200.1, BXYJ_0738400.1, BXYJ_0833600.1, BXYJ_0989700.1, BXYJ_0989800.1, BXYJ_0989900.1, BXYJ_0990000.1, BXYJ_0990100.1, BXYJ_1101200.1, BXYJ_1243100.1, BXYJ_1246100.1, BXYJ_1481000.1, BXYJ_1621000.1
L3 vs D4	L3	GO:0005581	CC collagen	13	19	1.57467e-07	1	0.0001221	BXYJ_0095400.1, BXYJ_0149000.1, BXYJ_0366400.1, BXYJ_0366500.1, BXYJ_0463200.1, BXYJ_0463400.1, BXYJ_0519100.1, BXYJ_0627600.1, BXYJ_0852500.1, BXYJ_1178700.1, BXYJ_1203900.1, BXYJ_1293300.1, BXYJ_1582100.1
L3 vs D4	L3	GO:0004222	MF metalloendopeptidase activity	31	81	4.95851e-06	0.999998	0.00320403	BXYJ_0088400.1, BXYJ_0234100.1, BXYJ_0235500.1, BXYJ_0253300.1, BXYJ_0300200.1, BXYJ_0339300.1, BXYJ_0353200.1, BXYJ_0353700.1, BXYJ_0395900.1, BXYJ_0396600.1, BXYJ_0401400.1, BXYJ_0471900.1, BXYJ_0546100.1, BXYJ_0589000.1, BXYJ_0657200.1, BXYJ_0736500.1, BXYJ_0822900.1, BXYJ_0877300.1, BXYJ_0886100.1, BXYJ_0918400.1, BXYJ_1022600.1, BXYJ_1082200.1, BXYJ_1111100.1, BXYJ_1150700.1, BXYJ_1235400.1,…
L3 vs D4	L3	GO:0052547	BP regulation of peptidase activity	12	20	7.72593e-06	0.999999	0.00427906	BXYJ_0140800.1, BXYJ_0446700.1, BXYJ_0472300.1, BXYJ_0989700.1, BXYJ_0989800.1, BXYJ_0989900.1, BXYJ_0990000.1, BXYJ_0990100.1, BXYJ_1133900.1, BXYJ_1142400.1, BXYJ_1450500.1, BXYJ_1450700.1
L3 vs D4	D4	GO:0004672	MF protein kinase activity	19	93	1.46228e-06	1	0.00566925	BXYJ_0108100.1, BXYJ_0142600.1, BXYJ_0142700.1, BXYJ_0154700.1, BXYJ_0186400.1, BXYJ_0235900.1, BXYJ_0327100.1, BXYJ_0381100.1, BXYJ_0599400.1, BXYJ_0638200.1, BXYJ_0663600.1, BXYJ_0849100.1, BXYJ_0920900.1, BXYJ_0990900.1, BXYJ_1109000.1, BXYJ_1171700.1, BXYJ_1190800.1, BXYJ_1193400.1, BXYJ_1483400.1
L3 vs D4	D4	GO:0004888	MF transmembrane signaling receptor activity	8	16	2.00805e-05	0.999998	0.0389261	BXYJ_0351000.1, BXYJ_0396400.1, BXYJ_0396500.1, BXYJ_0646100.1, BXYJ_0646200.1, BXYJ_0980200.1, BXYJ_1252300.1, BXYJ_1483700.1
L3 vs D4	D4	GO:0007606	BP sensory perception of chemical stimulus	11	30	3.62452e-05	0.999994	0.0408437	BXYJ_0251500.1, BXYJ_0351000.1, BXYJ_0396400.1, BXYJ_0396500.1, BXYJ_0646100.1, BXYJ_0646200.1, BXYJ_0980200.1, BXYJ_1045900.1, BXYJ_1252300.1, BXYJ_1483700.1, BXYJ_1554400.1
L3 vs D4	D4	GO:0005315	MF inorganic phosphate transmembrane transporter activity	5	8	5.65206e-05	0.999998	0.0408437	BXYJ_0056300.1, BXYJ_0214100.1, BXYJ_0214700.1, BXYJ_0422500.1, BXYJ_1385300.1
L3 vs D4	D4	GO:0006817	BP phosphate ion transport	5	8	5.65206e-05	0.999998	0.0408437	BXYJ_0056300.1, BXYJ_0214100.1, BXYJ_0214700.1, BXYJ_0422500.1, BXYJ_1385300.1
L3 vs D4	D4	GO:0005179	MF hormone activity	9	14	7.42556e-05	0.999993	0.0408437	BXYJ_0016000.1, BXYJ_0032300.1, BXYJ_0137500.1, BXYJ_0137600.1, BXYJ_0386200.1, BXYJ_0452300.1, BXYJ_1101500.1, BXYJ_1146200.1, BXYJ_1451300.1
L3 vs D4	D4	GO:0005198	MF structural molecule activity	16	55	7.74018e-05	0.999981	0.0408437	BXYJ_0005900.1, BXYJ_0059400.1, BXYJ_0112300.1, BXYJ_0124400.1, BXYJ_0130600.1, BXYJ_0203700.1, BXYJ_0278500.1, BXYJ_0345600.1, BXYJ_0552500.1, BXYJ_0615200.1, BXYJ_0615300.1, BXYJ_0788000.1, BXYJ_1085200.1, BXYJ_1122000.1, BXYJ_1249600.1, BXYJ_1607500.1
L3 vs D4	D4	GO:0031143	CC pseudopodium	7	10	8.4279e-05	0.999995	0.0408437	BXYJ_0005900.1, BXYJ_0059400.1, BXYJ_0112300.1, BXYJ_0124400.1, BXYJ_0130600.1, BXYJ_0345600.1, BXYJ_0615300.1
L4 vs Male	L4	GO:0042302	MF structural constituent of cuticle	65	94	1.75638e-48	1	6.79017e-45	BXYJ_0003000.1, BXYJ_0027700.1, BXYJ_0064100.1, BXYJ_0079100.1, BXYJ_0080700.1, BXYJ_0080800.1, BXYJ_0081500.1, BXYJ_0095300.1, BXYJ_0095700.1, BXYJ_0099100.1, BXYJ_0112400.1, BXYJ_0115200.1, BXYJ_0118300.1, BXYJ_0149000.1, BXYJ_0239500.1, BXYJ_0243700.1, BXYJ_0288100.1, BXYJ_0288500.1, BXYJ_0288600.1, BXYJ_0288800.1, BXYJ_0295100.1, BXYJ_0316600.1, BXYJ_0353000.1, BXYJ_0381000.1, BXYJ_0430900.1,…
L4 vs Male	L4	GO:0006508	BP proteolysis	57	369	3.48057e-07	1	0.000672794	BXYJ_0021000.1, BXYJ_0021200.1, BXYJ_0032400.1, BXYJ_0039600.1, BXYJ_0102000.1, BXYJ_0137400.1, BXYJ_0199300.1, BXYJ_0199400.1, BXYJ_0203800.1, BXYJ_0215200.1, BXYJ_0234100.1, BXYJ_0253300.1, BXYJ_0300200.1, BXYJ_0353200.1, BXYJ_0353700.1, BXYJ_0364800.1, BXYJ_0396600.1, BXYJ_0401400.1, BXYJ_0449900.1, BXYJ_0463800.1, BXYJ_0471900.1, BXYJ_0491500.1, BXYJ_0540800.1, BXYJ_0546100.1, BXYJ_0602200.1,…
L4 vs Male	L4	GO:0008289	MF lipid binding	13	36	2.04695e-06	1	0.00263784	BXYJ_0015600.1, BXYJ_0205500.1, BXYJ_0280600.1, BXYJ_0302600.1, BXYJ_0701700.1, BXYJ_0854700.1, BXYJ_0871600.1, BXYJ_0953700.1, BXYJ_1079000.1, BXYJ_1212400.1, BXYJ_1254600.1, BXYJ_1326900.1, BXYJ_1327000.1
L4 vs Male	L4	GO:0005576	CC extracellular region	21	86	3.52954e-06	0.999999	0.0034113	BXYJ_0037100.1, BXYJ_0115900.1, BXYJ_0137400.1, BXYJ_0140800.1, BXYJ_0282200.1, BXYJ_0353000.1, BXYJ_0491500.1, BXYJ_0510700.1, BXYJ_0591400.1, BXYJ_0750100.1, BXYJ_0943000.1, BXYJ_1022600.1, BXYJ_1079000.1, BXYJ_1082000.1, BXYJ_1139000.1, BXYJ_1184900.1, BXYJ_1216900.1, BXYJ_1326900.1, BXYJ_1327000.1, BXYJ_1377200.1, BXYJ_1556100.1
L4 vs Male	L4	GO:0007156	BP homophilic cell adhesion	6	12	4.21548e-05	0.999998	0.0325941	BXYJ_0063100.1, BXYJ_0172600.1, BXYJ_0269900.1, BXYJ_0797300.1, BXYJ_1073200.1, BXYJ_1263100.1
L4 vs Male	L4	GO:0005581	CC collagen	8	19	6.88927e-05	0.999993	0.0443898	BXYJ_0149000.1, BXYJ_0463200.1, BXYJ_0463400.1, BXYJ_0519100.1, BXYJ_0852500.1, BXYJ_1178700.1, BXYJ_1203900.1, BXYJ_1293300.1
L4 vs Male	Male	GO:0004672	MF protein kinase activity	68	106	9.79264e-36	1	3.78583e-32	BXYJ_0012200.1, BXYJ_0067900.1, BXYJ_0108100.1, BXYJ_0110500.1, BXYJ_0142600.1, BXYJ_0142700.1, BXYJ_0142800.1, BXYJ_0143000.1, BXYJ_0143100.1, BXYJ_0143800.1, BXYJ_0144700.1, BXYJ_0154700.1, BXYJ_0160600.1, BXYJ_0186400.1, BXYJ_0235900.1, BXYJ_0295700.1, BXYJ_0327100.1, BXYJ_0549100.1, BXYJ_0556700.1, BXYJ_0584200.1, BXYJ_0599400.1, BXYJ_0606600.1, BXYJ_0609700.1, BXYJ_0631500.1, BXYJ_0638200.1,…
L4 vs Male	Male	GO:0006468	BP protein phosphorylation	126	320	4.01335e-34	1	7.75781e-31	BXYJ_0012200.1, BXYJ_0067900.1, BXYJ_0069200.1, BXYJ_0108100.1, BXYJ_0110500.1, BXYJ_0142600.1, BXYJ_0142700.1, BXYJ_0142800.1, BXYJ_0143000.1, BXYJ_0143100.1, BXYJ_0143800.1, BXYJ_0144700.1, BXYJ_0154700.1, BXYJ_0160600.1, BXYJ_0186400.1, BXYJ_0235900.1, BXYJ_0247300.1, BXYJ_0254800.1, BXYJ_0274800.1, BXYJ_0294600.1, BXYJ_0295700.1, BXYJ_0299000.1, BXYJ_0310300.1, BXYJ_0327100.1, BXYJ_0340500.1,…
L4 vs Male	Male	GO:0005524	MF ATP binding	169	770	4.03245e-16	1	5.19648e-13	BXYJ_0012200.1, BXYJ_0067900.1, BXYJ_0069200.1, BXYJ_0090700.1, BXYJ_0108100.1, BXYJ_0110500.1, BXYJ_0128200.1, BXYJ_0142600.1, BXYJ_0142700.1, BXYJ_0142800.1, BXYJ_0143000.1, BXYJ_0143100.1, BXYJ_0143800.1, BXYJ_0144700.1, BXYJ_0154700.1, BXYJ_0160600.1, BXYJ_0186400.1, BXYJ_0189400.1, BXYJ_0190300.1, BXYJ_0210800.1, BXYJ_0211900.1, BXYJ_0235900.1, BXYJ_0247300.1, BXYJ_0254800.1, BXYJ_0274800.1,…
L4 vs Male	Male	GO:0004713	MF protein tyrosine kinase activity	32	60	2.84322e-14	1	2.74798e-11	BXYJ_0069200.1, BXYJ_0247300.1, BXYJ_0254800.1, BXYJ_0340500.1, BXYJ_0407800.1, BXYJ_0435200.1, BXYJ_0541300.1, BXYJ_0633900.1, BXYJ_0668500.1, BXYJ_0723100.1, BXYJ_0814400.1, BXYJ_0922500.1, BXYJ_0933200.1, BXYJ_0937700.1, BXYJ_1036500.1, BXYJ_1037100.1, BXYJ_1132000.1, BXYJ_1134400.1, BXYJ_1195500.1, BXYJ_1217400.1, BXYJ_1217600.1, BXYJ_1217700.1, BXYJ_1275600.1, BXYJ_1303800.1, BXYJ_1337200.1,…
L4 vs Male	Male	GO:0004725	MF protein tyrosine phosphatase activity	38	75	4.25837e-14	1	3.29257e-11	BXYJ_0081400.1, BXYJ_0134500.1, BXYJ_0181200.1, BXYJ_0219000.1, BXYJ_0259100.1, BXYJ_0324400.1, BXYJ_0430300.1, BXYJ_0433900.1, BXYJ_0436500.1, BXYJ_0453200.1, BXYJ_0456800.1, BXYJ_0461300.1, BXYJ_0539800.1, BXYJ_0545300.1, BXYJ_0608300.1, BXYJ_0708900.1, BXYJ_0743500.1, BXYJ_0755100.1, BXYJ_0776700.1, BXYJ_0786100.1, BXYJ_0807300.1, BXYJ_0817700.1, BXYJ_0844600.1, BXYJ_0913500.1, BXYJ_0922100.1,…
L4 vs Male	Male	GO:0006470	BP protein dephosphorylation	37	77	1.21779e-12	1	7.8466e-10	BXYJ_0081400.1, BXYJ_0134500.1, BXYJ_0181200.1, BXYJ_0259100.1, BXYJ_0324400.1, BXYJ_0430300.1, BXYJ_0433900.1, BXYJ_0436500.1, BXYJ_0453200.1, BXYJ_0456800.1, BXYJ_0461300.1, BXYJ_0539800.1, BXYJ_0545300.1, BXYJ_0608300.1, BXYJ_0708900.1, BXYJ_0743500.1, BXYJ_0755100.1, BXYJ_0776700.1, BXYJ_0786100.1, BXYJ_0807300.1, BXYJ_0817700.1, BXYJ_0844600.1, BXYJ_0913500.1, BXYJ_0922100.1, BXYJ_0931800.1,…
L4 vs Male	Male	GO:0005198	MF structural molecule activity	33	65	1.52776e-10	1	8.43761e-08	BXYJ_0005900.1, BXYJ_0059400.1, BXYJ_0102900.1, BXYJ_0112300.1, BXYJ_0124400.1, BXYJ_0130600.1, BXYJ_0203700.1, BXYJ_0278500.1, BXYJ_0298300.1, BXYJ_0333900.1, BXYJ_0334200.1, BXYJ_0345600.1, BXYJ_0404000.1, BXYJ_0552500.1, BXYJ_0615200.1, BXYJ_0615300.1, BXYJ_0722600.1, BXYJ_0775700.1, BXYJ_0782100.1, BXYJ_0788000.1, BXYJ_0803000.1, BXYJ_0863900.1, BXYJ_0888600.1, BXYJ_1085200.1, BXYJ_1117200.1,…
L4 vs Male	Male	GO:0005184	MF neuropeptide hormone activity	8	9	2.3974e-05	0.999999	0.0115854	BXYJ_0312000.1, BXYJ_0312100.1, BXYJ_0312200.1, BXYJ_0878300.1, BXYJ_0878400.1, BXYJ_0878500.1, BXYJ_0879000.1, BXYJ_1036900.1
L4 vs Male	Male	GO:0018108	BP peptidyl-tyrosine phosphorylation	9	15	3.54574e-05	0.999997	0.0152309	BXYJ_0814400.1, BXYJ_1037100.1, BXYJ_1107600.1, BXYJ_1217400.1, BXYJ_1217600.1, BXYJ_1217700.1, BXYJ_1523700.1, BXYJ_1589500.1, BXYJ_1589600.1
L4 vs Female	L4	GO:0007186	BP G-protein coupled receptor signaling pathway	20	137	6.32344e-08	1	0.000243832	BXYJ_0034200.1, BXYJ_0069800.1, BXYJ_0194400.1, BXYJ_0221000.1, BXYJ_0313600.1, BXYJ_0448200.1, BXYJ_0481800.1, BXYJ_0483100.1, BXYJ_0644500.1, BXYJ_0652500.1, BXYJ_0670900.1, BXYJ_0723300.1, BXYJ_0887300.1, BXYJ_0910200.1, BXYJ_0950700.1, BXYJ_1156200.1, BXYJ_1280400.1, BXYJ_1295600.1, BXYJ_1299600.1, BXYJ_1326800.1
L4 vs Female	L4	GO:0004930	MF G-protein coupled receptor activity	15	114	1.06407e-05	0.999998	0.0181839	BXYJ_0034200.1, BXYJ_0069800.1, BXYJ_0194400.1, BXYJ_0221000.1, BXYJ_0481800.1, BXYJ_0483100.1, BXYJ_0644500.1, BXYJ_0652500.1, BXYJ_0723300.1, BXYJ_0887300.1, BXYJ_0910200.1, BXYJ_0950700.1, BXYJ_1156200.1, BXYJ_1280400.1, BXYJ_1326800.1
L4 vs Female	L4	GO:0000723	BP telomere maintenance	4	6	1.41472e-05	1	0.0181839	BXYJ_0220600.1, BXYJ_0220800.1, BXYJ_1443100.1, BXYJ_1610600.1
L4 vs Female	L4	GO:0004558	MF alpha-glucosidase activity	3	3	2.61102e-05	1	0.0251702	BXYJ_0014000.1, BXYJ_0893300.1, BXYJ_0893400.1
L4 vs Female	Female	GO:0006508	BP proteolysis	73	411	1.87419e-15	1	7.22686e-12	BXYJ_0046500.1, BXYJ_0066900.1, BXYJ_0067000.1, BXYJ_0067100.1, BXYJ_0067200.1, BXYJ_0074100.1, BXYJ_0078600.1, BXYJ_0078700.1, BXYJ_0078800.1, BXYJ_0085000.1, BXYJ_0100600.1, BXYJ_0138800.1, BXYJ_0161200.1, BXYJ_0162600.1, BXYJ_0162900.1, BXYJ_0163000.1, BXYJ_0163100.1, BXYJ_0165500.1, BXYJ_0165600.1, BXYJ_0187800.1, BXYJ_0188000.1, BXYJ_0188100.1, BXYJ_0188400.1, BXYJ_0254400.1, BXYJ_0256400.1,…
L4 vs Female	Female	GO:0004197	MF cysteine-type endopeptidase activity	10	16	2.02077e-08	1	3.89604e-05	BXYJ_0161200.1, BXYJ_0162600.1, BXYJ_0162900.1, BXYJ_0163000.1, BXYJ_0163100.1, BXYJ_0165500.1, BXYJ_0165600.1, BXYJ_0942200.1, BXYJ_1177900.1, BXYJ_1483600.1
L4 vs Female	Female	GO:0005198	MF structural molecule activity	18	57	4.86025e-08	1	6.24704e-05	BXYJ_0005900.1, BXYJ_0059400.1, BXYJ_0112300.1, BXYJ_0124400.1, BXYJ_0130600.1, BXYJ_0278500.1, BXYJ_0333900.1, BXYJ_0345600.1, BXYJ_0615200.1, BXYJ_0615300.1, BXYJ_0722600.1, BXYJ_0788000.1, BXYJ_1085200.1, BXYJ_1122000.1, BXYJ_1132300.1, BXYJ_1136900.1, BXYJ_1249600.1, BXYJ_1342900.1
L4 vs Female	Female	GO:0004185	MF serine-type carboxypeptidase activity	9	18	5.08177e-07	1	0.000489883	BXYJ_0066900.1, BXYJ_0067000.1, BXYJ_0067100.1, BXYJ_0067200.1, BXYJ_0078600.1, BXYJ_0078700.1, BXYJ_0078800.1, BXYJ_0100600.1, BXYJ_0748500.1
L4 vs Female	Female	GO:0004252	MF serine-type endopeptidase activity	11	29	1.34393e-06	1	0.00103644	BXYJ_0187800.1, BXYJ_0188000.1, BXYJ_0188100.1, BXYJ_0529000.1, BXYJ_0614100.1, BXYJ_0808300.1, BXYJ_0848700.1, BXYJ_1084600.1, BXYJ_1243200.1, BXYJ_1243300.1, BXYJ_1411100.1
L4 vs Female	Female	GO:0031143	CC pseudopodium	7	10	2.9788e-06	1	0.00191437	BXYJ_0005900.1, BXYJ_0059400.1, BXYJ_0112300.1, BXYJ_0124400.1, BXYJ_0130600.1, BXYJ_0345600.1, BXYJ_0615300.1
L4 vs D3	L4	GO:0042302	MF structural constituent of cuticle	88	94	3.19956e-82	1	1.23151e-78	BXYJ_0003000.1, BXYJ_0027700.1, BXYJ_0064100.1, BXYJ_0079100.1, BXYJ_0080700.1, BXYJ_0080800.1, BXYJ_0081500.1, BXYJ_0086500.1, BXYJ_0086600.1, BXYJ_0095300.1, BXYJ_0095400.1, BXYJ_0095600.1, BXYJ_0095700.1, BXYJ_0099100.1, BXYJ_0112400.1, BXYJ_0115200.1, BXYJ_0118300.1, BXYJ_0130300.1, BXYJ_0149000.1, BXYJ_0239500.1, BXYJ_0243700.1, BXYJ_0287600.1, BXYJ_0288100.1, BXYJ_0288500.1, BXYJ_0288600.1,…
L4 vs D3	L4	GO:0005581	CC collagen	19	19	5.45226e-20	1	1.04929e-16	BXYJ_0086500.1, BXYJ_0095400.1, BXYJ_0149000.1, BXYJ_0366400.1, BXYJ_0366500.1, BXYJ_0463200.1, BXYJ_0463400.1, BXYJ_0519100.1, BXYJ_0627600.1, BXYJ_0752400.1, BXYJ_0852500.1, BXYJ_0946000.1, BXYJ_1159900.1, BXYJ_1173500.1, BXYJ_1174300.1, BXYJ_1178700.1, BXYJ_1203900.1, BXYJ_1293300.1, BXYJ_1582100.1
L4 vs D3	L4	GO:0005576	CC extracellular region	26	78	6.6793e-09	1	8.56954e-06	BXYJ_0037100.1, BXYJ_0115900.1, BXYJ_0137400.1, BXYJ_0297800.1, BXYJ_0353000.1, BXYJ_0456600.1, BXYJ_0491500.1, BXYJ_0510700.1, BXYJ_0591400.1, BXYJ_0605800.1, BXYJ_0684900.1, BXYJ_0750100.1, BXYJ_0751200.1, BXYJ_0760900.1, BXYJ_0943000.1, BXYJ_1007600.1, BXYJ_1022600.1, BXYJ_1079000.1, BXYJ_1082200.1, BXYJ_1139000.1, BXYJ_1184900.1, BXYJ_1216900.1, BXYJ_1326900.1, BXYJ_1327000.1, BXYJ_1443400.1,…
L4 vs D3	L4	GO:0006508	BP proteolysis	63	344	2.54349e-08	1	2.44747e-05	BXYJ_0021000.1, BXYJ_0021200.1, BXYJ_0039600.1, BXYJ_0046500.1, BXYJ_0109600.1, BXYJ_0127000.1, BXYJ_0137400.1, BXYJ_0140700.1, BXYJ_0192200.1, BXYJ_0199300.1, BXYJ_0199400.1, BXYJ_0233600.1, BXYJ_0253300.1, BXYJ_0275500.1, BXYJ_0352100.1, BXYJ_0353700.1, BXYJ_0364800.1, BXYJ_0396600.1, BXYJ_0463800.1, BXYJ_0471900.1, BXYJ_0491500.1, BXYJ_0540800.1, BXYJ_0546100.1, BXYJ_0649700.1, BXYJ_0649800.1,…
L4 vs D3	L4	GO:0008289	MF lipid binding	14	35	1.4027e-06	1	0.000959936	BXYJ_0015600.1, BXYJ_0165200.1, BXYJ_0280600.1, BXYJ_0701700.1, BXYJ_0854700.1, BXYJ_0871600.1, BXYJ_0925800.1, BXYJ_0953700.1, BXYJ_1079000.1, BXYJ_1212400.1, BXYJ_1278400.1, BXYJ_1292700.1, BXYJ_1326900.1, BXYJ_1327000.1
L4 vs D3	L4	GO:0004222	MF metalloendopeptidase activity	22	84	1.49639e-06	1	0.000959936	BXYJ_0137400.1, BXYJ_0192200.1, BXYJ_0253300.1, BXYJ_0275500.1, BXYJ_0353700.1, BXYJ_0396600.1, BXYJ_0471900.1, BXYJ_0491500.1, BXYJ_0546100.1, BXYJ_0657200.1, BXYJ_0736500.1, BXYJ_0822900.1, BXYJ_0886100.1, BXYJ_1007600.1, BXYJ_1022600.1, BXYJ_1082200.1, BXYJ_1235400.1, BXYJ_1444300.1, BXYJ_1444400.1, BXYJ_1444600.1, BXYJ_1485500.1, BXYJ_1556100.1
L4 vs D3	D3	GO:0006950	BP response to stress	9	25	2.48193e-08	1	9.55295e-05	BXYJ_0128200.1, BXYJ_0273500.1, BXYJ_0425200.1, BXYJ_0590700.1, BXYJ_0608100.1, BXYJ_0718600.1, BXYJ_0810300.1, BXYJ_1586600.1, BXYJ_1586700.1
L4 vs D3	D3	GO:0042626	MF ATPase activity, coupled to transmembrane movement of substances	6	31	3.14308e-06	1	0.00604886	BXYJ_0189900.1, BXYJ_0190300.1, BXYJ_0190400.1, BXYJ_0193500.1, BXYJ_0345100.1, BXYJ_1434300.1
L4 vs D3	D3	GO:0055085	BP transmembrane transport	21	339	2.28566e-05	0.999993	0.0250798	BXYJ_0039200.1, BXYJ_0049800.1, BXYJ_0189900.1, BXYJ_0190300.1, BXYJ_0193200.1, BXYJ_0193500.1, BXYJ_0199100.1, BXYJ_0345100.1, BXYJ_0415400.1, BXYJ_0521000.1, BXYJ_0577400.1, BXYJ_0619800.1, BXYJ_0839200.1, BXYJ_0912200.1, BXYJ_1129700.1, BXYJ_1158800.1, BXYJ_1178800.1, BXYJ_1217200.1, BXYJ_1324500.1, BXYJ_1395200.1, BXYJ_1434300.1
L4 vs D3	D3	GO:0016758	MF transferase activity, transferring hexosyl groups	8	58	2.60637e-05	0.999997	0.0250798	BXYJ_0038700.1, BXYJ_0038900.1, BXYJ_0186900.1, BXYJ_0235000.1, BXYJ_0329800.1, BXYJ_0329900.1, BXYJ_0330000.1, BXYJ_0357300.1
L4 vs D4	L4	GO:0042302	MF structural constituent of cuticle	82	95	1.9132e-58	1	7.40215e-55	BXYJ_0003000.1, BXYJ_0027700.1, BXYJ_0064100.1, BXYJ_0079100.1, BXYJ_0080700.1, BXYJ_0080800.1, BXYJ_0081500.1, BXYJ_0086500.1, BXYJ_0086600.1, BXYJ_0095300.1, BXYJ_0095400.1, BXYJ_0095600.1, BXYJ_0095700.1, BXYJ_0099100.1, BXYJ_0112400.1, BXYJ_0115200.1, BXYJ_0118300.1, BXYJ_0130300.1, BXYJ_0149000.1, BXYJ_0239500.1, BXYJ_0243700.1, BXYJ_0287600.1, BXYJ_0288100.1, BXYJ_0288500.1, BXYJ_0288600.1,…
L4 vs D4	L4	GO:0006508	BP proteolysis	155	355	1.92339e-43	1	3.72079e-40	BXYJ_0003500.1, BXYJ_0021000.1, BXYJ_0021200.1, BXYJ_0032400.1, BXYJ_0039600.1, BXYJ_0046500.1, BXYJ_0058400.1, BXYJ_0065000.1, BXYJ_0065300.1, BXYJ_0071500.1, BXYJ_0074000.1, BXYJ_0074200.1, BXYJ_0078300.1, BXYJ_0078400.1, BXYJ_0082200.1, BXYJ_0088400.1, BXYJ_0109600.1, BXYJ_0116300.1, BXYJ_0127000.1, BXYJ_0127100.1, BXYJ_0140700.1, BXYJ_0150900.1, BXYJ_0170900.1, BXYJ_0171200.1, BXYJ_0188500.1,…
L4 vs D4	L4	GO:0004190	MF aspartic-type endopeptidase activity	64	100	4.08404e-31	1	5.26706e-28	BXYJ_0003500.1, BXYJ_0021000.1, BXYJ_0021200.1, BXYJ_0032400.1, BXYJ_0065000.1, BXYJ_0065300.1, BXYJ_0078300.1, BXYJ_0078400.1, BXYJ_0082200.1, BXYJ_0109600.1, BXYJ_0116300.1, BXYJ_0127000.1, BXYJ_0127100.1, BXYJ_0150900.1, BXYJ_0170900.1, BXYJ_0171200.1, BXYJ_0191100.1, BXYJ_0191200.1, BXYJ_0203800.1, BXYJ_0245100.1, BXYJ_0245200.1, BXYJ_0315800.1, BXYJ_0316800.1, BXYJ_0318900.1, BXYJ_0334400.1,…
L4 vs D4	L4	GO:0005581	CC collagen	18	19	3.24191e-15	1	3.13573e-12	BXYJ_0086500.1, BXYJ_0095400.1, BXYJ_0149000.1, BXYJ_0366400.1, BXYJ_0366500.1, BXYJ_0463200.1, BXYJ_0463400.1, BXYJ_0519100.1, BXYJ_0627600.1, BXYJ_0752400.1, BXYJ_0852500.1, BXYJ_0946000.1, BXYJ_1173500.1, BXYJ_1174300.1, BXYJ_1178700.1, BXYJ_1203900.1, BXYJ_1293300.1, BXYJ_1582100.1
L4 vs D4	L4	GO:0008234	MF cysteine-type peptidase activity	29	52	6.51872e-13	1	5.04418e-10	BXYJ_0039600.1, BXYJ_0046500.1, BXYJ_0058400.1, BXYJ_0140700.1, BXYJ_0188500.1, BXYJ_0189000.1, BXYJ_0189100.1, BXYJ_0191000.1, BXYJ_0199300.1, BXYJ_0199400.1, BXYJ_0233600.1, BXYJ_0601900.1, BXYJ_0602200.1, BXYJ_0738300.1, BXYJ_0738400.1, BXYJ_0738500.1, BXYJ_0738600.1, BXYJ_0833000.1, BXYJ_0833600.1, BXYJ_0989700.1, BXYJ_0989800.1, BXYJ_0989900.1, BXYJ_0990000.1, BXYJ_0990100.1, BXYJ_1101200.1,…
L4 vs D4	L4	GO:0004222	MF metalloendopeptidase activity	34	86	1.85674e-08	1	1.19729e-05	BXYJ_0088400.1, BXYJ_0192200.1, BXYJ_0234100.1, BXYJ_0235500.1, BXYJ_0253300.1, BXYJ_0300200.1, BXYJ_0339300.1, BXYJ_0353200.1, BXYJ_0395900.1, BXYJ_0396600.1, BXYJ_0401400.1, BXYJ_0444100.1, BXYJ_0471900.1, BXYJ_0491500.1, BXYJ_0546100.1, BXYJ_0589000.1, BXYJ_0657200.1, BXYJ_0736500.1, BXYJ_0822900.1, BXYJ_0886100.1, BXYJ_1007600.1, BXYJ_1022600.1, BXYJ_1082200.1, BXYJ_1150700.1, BXYJ_1235400.1,…
L4 vs D4	L4	GO:0005975	BP carbohydrate metabolic process	28	78	7.29883e-07	1	0.000403417	BXYJ_0017200.1, BXYJ_0040000.1, BXYJ_0186600.1, BXYJ_0377500.1, BXYJ_0377600.1, BXYJ_0426200.1, BXYJ_0443300.1, BXYJ_0666600.1, BXYJ_0700200.1, BXYJ_0847900.1, BXYJ_0962200.1, BXYJ_0962300.1, BXYJ_0962400.1, BXYJ_1025500.1, BXYJ_1025800.1, BXYJ_1026000.1, BXYJ_1031700.1, BXYJ_1031800.1, BXYJ_1038600.1, BXYJ_1038800.1, BXYJ_1102400.1, BXYJ_1102500.1, BXYJ_1244300.1, BXYJ_1246700.1, BXYJ_1290600.1,…
L4 vs D4	L4	GO:0008289	MF lipid binding	16	35	3.41856e-06	0.999999	0.0016533	BXYJ_0015600.1, BXYJ_0165200.1, BXYJ_0200000.1, BXYJ_0205500.1, BXYJ_0280600.1, BXYJ_0701700.1, BXYJ_0854700.1, BXYJ_0871600.1, BXYJ_0953700.1, BXYJ_1041300.1, BXYJ_1079000.1, BXYJ_1212400.1, BXYJ_1292700.1, BXYJ_1326900.1, BXYJ_1327000.1, BXYJ_1358100.1
L4 vs D4	L4	GO:0008810	MF cellulase activity	7	9	1.52149e-05	0.999999	0.00654072	BXYJ_0377500.1, BXYJ_0377600.1, BXYJ_0962200.1, BXYJ_0962300.1, BXYJ_0962400.1, BXYJ_1102400.1, BXYJ_1102500.1
L4 vs D4	L4	GO:0016705	MF oxidoreductase activity, acting on paired donors, with incorporation or reduction of molecular oxygen	18	47	2.71567e-05	0.999994	0.0105069	BXYJ_0002400.1, BXYJ_0003100.1, BXYJ_0003200.1, BXYJ_0043600.1, BXYJ_0093700.1, BXYJ_0396200.1, BXYJ_0599600.1, BXYJ_0649000.1, BXYJ_0656400.1, BXYJ_0657600.1, BXYJ_0657700.1, BXYJ_0687500.1, BXYJ_0687600.1, BXYJ_1040500.1, BXYJ_1166400.1, BXYJ_1166600.1, BXYJ_1292900.1, BXYJ_1450900.1
L4 vs D4	L4	GO:0005272	MF sodium channel activity	14	32	3.60163e-05	0.999993	0.0126679	BXYJ_0089800.1, BXYJ_0097700.1, BXYJ_0324600.1, BXYJ_0338100.1, BXYJ_0338200.1, BXYJ_0369100.1, BXYJ_0475400.1, BXYJ_0475500.1, BXYJ_0480800.1, BXYJ_0480900.1, BXYJ_0723000.1, BXYJ_0723600.1, BXYJ_1078500.1, BXYJ_1208300.1
L4 vs D4	L4	GO:0055114	BP oxidation-reduction process	74	346	3.96461e-05	0.999978	0.0127826	BXYJ_0002400.1, BXYJ_0003100.1, BXYJ_0003200.1, BXYJ_0043600.1, BXYJ_0074300.1, BXYJ_0077900.1, BXYJ_0093700.1, BXYJ_0103800.1, BXYJ_0115900.1, BXYJ_0126300.1, BXYJ_0133500.1, BXYJ_0165100.1, BXYJ_0185000.1, BXYJ_0224300.1, BXYJ_0233700.1, BXYJ_0275900.1, BXYJ_0300100.1, BXYJ_0305000.1, BXYJ_0305600.1, BXYJ_0333600.1, BXYJ_0348600.1, BXYJ_0364400.1, BXYJ_0396200.1, BXYJ_0408900.1, BXYJ_0448500.1,…
L4 vs D4	L4	GO:0052547	BP regulation of peptidase activity	10	20	0.000122348	0.999983	0.0364125	BXYJ_0446700.1, BXYJ_0472300.1, BXYJ_0989700.1, BXYJ_0989800.1, BXYJ_0989900.1, BXYJ_0990000.1, BXYJ_0990100.1, BXYJ_1133900.1, BXYJ_1142400.1, BXYJ_1450700.1
L4 vs D4	L4	GO:0005882	CC intermediate filament	9	15	0.000138119	0.999985	0.0381703	BXYJ_0027600.1, BXYJ_0271500.1, BXYJ_0298700.1, BXYJ_0785600.1, BXYJ_1218200.1, BXYJ_1218500.1, BXYJ_1293700.1, BXYJ_1312200.1, BXYJ_1327300.1
L4 vs D4	D4	ND
Male vs Female	Male	GO:0004672	MF protein kinase activity	63	105	3.68818e-37	1	1.42105e-33	BXYJ_0012200.1, BXYJ_0067900.1, BXYJ_0068000.1, BXYJ_0108100.1, BXYJ_0110500.1, BXYJ_0142600.1, BXYJ_0142700.1, BXYJ_0142800.1, BXYJ_0143000.1, BXYJ_0143100.1, BXYJ_0143800.1, BXYJ_0144700.1, BXYJ_0154700.1, BXYJ_0160600.1, BXYJ_0186400.1, BXYJ_0235900.1, BXYJ_0295700.1, BXYJ_0327100.1, BXYJ_0549100.1, BXYJ_0556700.1, BXYJ_0584200.1, BXYJ_0599400.1, BXYJ_0606600.1, BXYJ_0609700.1, BXYJ_0631500.1,…
Male vs Female	Male	GO:0006468	BP protein phosphorylation	109	319	5.22113e-33	1	1.00585e-29	BXYJ_0012200.1, BXYJ_0067900.1, BXYJ_0068000.1, BXYJ_0069200.1, BXYJ_0069700.1, BXYJ_0108100.1, BXYJ_0110500.1, BXYJ_0142600.1, BXYJ_0142700.1, BXYJ_0142800.1, BXYJ_0143000.1, BXYJ_0143100.1, BXYJ_0143800.1, BXYJ_0144700.1, BXYJ_0154700.1, BXYJ_0160600.1, BXYJ_0186400.1, BXYJ_0235900.1, BXYJ_0247300.1, BXYJ_0254800.1, BXYJ_0294600.1, BXYJ_0295700.1, BXYJ_0327100.1, BXYJ_0340500.1, BXYJ_0397300.1,…
Male vs Female	Male	GO:0004725	MF protein tyrosine phosphatase activity	38	75	2.50565e-17	1	3.21809e-14	BXYJ_0081400.1, BXYJ_0134500.1, BXYJ_0181200.1, BXYJ_0219000.1, BXYJ_0259100.1, BXYJ_0324400.1, BXYJ_0423900.1, BXYJ_0430300.1, BXYJ_0433900.1, BXYJ_0436500.1, BXYJ_0453200.1, BXYJ_0456800.1, BXYJ_0461300.1, BXYJ_0539800.1, BXYJ_0545300.1, BXYJ_0608300.1, BXYJ_0708900.1, BXYJ_0743500.1, BXYJ_0755100.1, BXYJ_0786100.1, BXYJ_0807300.1, BXYJ_0817700.1, BXYJ_0844600.1, BXYJ_0913500.1, BXYJ_0922100.1,…
Male vs Female	Male	GO:0006470	BP protein dephosphorylation	37	77	1.0897e-15	1	1.04966e-12	BXYJ_0081400.1, BXYJ_0134500.1, BXYJ_0181200.1, BXYJ_0259100.1, BXYJ_0324400.1, BXYJ_0423900.1, BXYJ_0430300.1, BXYJ_0433900.1, BXYJ_0436500.1, BXYJ_0453200.1, BXYJ_0456800.1, BXYJ_0461300.1, BXYJ_0539800.1, BXYJ_0545300.1, BXYJ_0608300.1, BXYJ_0708900.1, BXYJ_0743500.1, BXYJ_0755100.1, BXYJ_0786100.1, BXYJ_0807300.1, BXYJ_0817700.1, BXYJ_0844600.1, BXYJ_0913500.1, BXYJ_0922100.1, BXYJ_0931800.1,…
Male vs Female	Male	GO:0004713	MF protein tyrosine kinase activity	30	60	1.4719e-15	1	1.13424e-12	BXYJ_0069200.1, BXYJ_0069700.1, BXYJ_0247300.1, BXYJ_0254800.1, BXYJ_0340500.1, BXYJ_0407800.1, BXYJ_0435200.1, BXYJ_0541300.1, BXYJ_0633900.1, BXYJ_0668500.1, BXYJ_0723100.1, BXYJ_0922500.1, BXYJ_0933200.1, BXYJ_0937700.1, BXYJ_1036500.1, BXYJ_1037100.1, BXYJ_1132000.1, BXYJ_1195500.1, BXYJ_1217400.1, BXYJ_1217600.1, BXYJ_1217700.1, BXYJ_1275600.1, BXYJ_1303800.1, BXYJ_1337200.1, BXYJ_1523700.1,…
Male vs Female	Male	GO:0005524	MF ATP binding	138	770	3.37625e-15	1	2.16812e-12	BXYJ_0012200.1, BXYJ_0067900.1, BXYJ_0068000.1, BXYJ_0069200.1, BXYJ_0069700.1, BXYJ_0090700.1, BXYJ_0108100.1, BXYJ_0110500.1, BXYJ_0128200.1, BXYJ_0142600.1, BXYJ_0142700.1, BXYJ_0142800.1, BXYJ_0143000.1, BXYJ_0143100.1, BXYJ_0143800.1, BXYJ_0144700.1, BXYJ_0154700.1, BXYJ_0160600.1, BXYJ_0186400.1, BXYJ_0189400.1, BXYJ_0211900.1, BXYJ_0235900.1, BXYJ_0247300.1, BXYJ_0254800.1, BXYJ_0286600.1,…
Male vs Female	Male	GO:0005198	MF structural molecule activity	31	65	1.24989e-11	1	6.87976e-09	BXYJ_0005900.1, BXYJ_0059400.1, BXYJ_0102900.1, BXYJ_0112300.1, BXYJ_0124400.1, BXYJ_0130600.1, BXYJ_0203700.1, BXYJ_0278500.1, BXYJ_0298300.1, BXYJ_0333900.1, BXYJ_0334200.1, BXYJ_0345600.1, BXYJ_0404000.1, BXYJ_0552500.1, BXYJ_0615200.1, BXYJ_0615300.1, BXYJ_0722600.1, BXYJ_0775700.1, BXYJ_0782100.1, BXYJ_0788000.1, BXYJ_0803000.1, BXYJ_0863900.1, BXYJ_0888600.1, BXYJ_1117200.1, BXYJ_1122000.1,…
Male vs Female	Male	GO:0004222	MF metalloendopeptidase activity	22	108	9.84909e-05	0.999967	0.0474357	BXYJ_0049700.1, BXYJ_0084900.1, BXYJ_0085000.1, BXYJ_0216200.1, BXYJ_0216400.1, BXYJ_0372600.1, BXYJ_0372800.1, BXYJ_0598200.1, BXYJ_0612300.1, BXYJ_0612400.1, BXYJ_0618800.1, BXYJ_0625300.1, BXYJ_0670200.1, BXYJ_0827200.1, BXYJ_1029700.1, BXYJ_1039000.1, BXYJ_1040200.1, BXYJ_1046400.1, BXYJ_1071700.1, BXYJ_1202300.1, BXYJ_1204400.1, BXYJ_1252600.1
Male vs Female	Female	GO:0042302	MF structural constituent of cuticle	74	94	3.40138e-64	1	1.31055e-60	BXYJ_0003000.1, BXYJ_0027700.1, BXYJ_0064100.1, BXYJ_0079100.1, BXYJ_0080700.1, BXYJ_0080800.1, BXYJ_0081500.1, BXYJ_0095300.1, BXYJ_0095600.1, BXYJ_0095700.1, BXYJ_0099100.1, BXYJ_0112400.1, BXYJ_0115200.1, BXYJ_0130300.1, BXYJ_0149000.1, BXYJ_0228000.1, BXYJ_0239500.1, BXYJ_0243700.1, BXYJ_0288100.1, BXYJ_0288500.1, BXYJ_0288600.1, BXYJ_0288700.1, BXYJ_0288800.1, BXYJ_0295100.1, BXYJ_0316600.1,…
Male vs Female	Female	GO:0006508	BP proteolysis	99	426	1.00894e-27	1	1.94372e-24	BXYJ_0039600.1, BXYJ_0046500.1, BXYJ_0066900.1, BXYJ_0067000.1, BXYJ_0067100.1, BXYJ_0067200.1, BXYJ_0074100.1, BXYJ_0078600.1, BXYJ_0078700.1, BXYJ_0078800.1, BXYJ_0100600.1, BXYJ_0102000.1, BXYJ_0137400.1, BXYJ_0138800.1, BXYJ_0161200.1, BXYJ_0162600.1, BXYJ_0162900.1, BXYJ_0163000.1, BXYJ_0163100.1, BXYJ_0165500.1, BXYJ_0165600.1, BXYJ_0187800.1, BXYJ_0188000.1, BXYJ_0188100.1, BXYJ_0190100.1,…
Male vs Female	Female	GO:0004185	MF serine-type carboxypeptidase activity	13	18	4.81939e-12	1	6.18971e-09	BXYJ_0066900.1, BXYJ_0067000.1, BXYJ_0067100.1, BXYJ_0067200.1, BXYJ_0078600.1, BXYJ_0078700.1, BXYJ_0078800.1, BXYJ_0100600.1, BXYJ_0190100.1, BXYJ_0411800.1, BXYJ_0748500.1, BXYJ_1050500.1, BXYJ_1050600.1
Male vs Female	Female	GO:0004197	MF cysteine-type endopeptidase activity	11	16	1.11007e-09	1	1.06928e-06	BXYJ_0102000.1, BXYJ_0161200.1, BXYJ_0162600.1, BXYJ_0162900.1, BXYJ_0163000.1, BXYJ_0163100.1, BXYJ_0165500.1, BXYJ_0165600.1, BXYJ_0942200.1, BXYJ_1177900.1, BXYJ_1483600.1
Male vs Female	Female	GO:0004222	MF metalloendopeptidase activity	26	108	2.52822e-09	1	1.94824e-06	BXYJ_0137400.1, BXYJ_0192200.1, BXYJ_0253300.1, BXYJ_0275500.1, BXYJ_0353700.1, BXYJ_0372900.1, BXYJ_0373100.1, BXYJ_0373200.1, BXYJ_0373600.1, BXYJ_0373700.1, BXYJ_0373900.1, BXYJ_0374000.1, BXYJ_0395900.1, BXYJ_0396600.1, BXYJ_0491500.1, BXYJ_0546100.1, BXYJ_0624800.1, BXYJ_0624900.1, BXYJ_0625100.1, BXYJ_0657200.1, BXYJ_0736500.1, BXYJ_0886100.1, BXYJ_1007600.1, BXYJ_1022600.1, BXYJ_1485500.1,…
Male vs Female	Female	GO:0005576	CC extracellular region	25	89	6.36819e-09	1	4.08944e-06	BXYJ_0037100.1, BXYJ_0115900.1, BXYJ_0137400.1, BXYJ_0353000.1, BXYJ_0395900.1, BXYJ_0452000.1, BXYJ_0454400.1, BXYJ_0491500.1, BXYJ_0497700.1, BXYJ_0510700.1, BXYJ_0591400.1, BXYJ_0760900.1, BXYJ_0943000.1, BXYJ_0952300.1, BXYJ_1007600.1, BXYJ_1022600.1, BXYJ_1079000.1, BXYJ_1082000.1, BXYJ_1101500.1, BXYJ_1184900.1, BXYJ_1281600.1, BXYJ_1326900.1, BXYJ_1327000.1, BXYJ_1328500.1, BXYJ_1556100.1
Male vs Female	Female	GO:0005581	CC collagen	10	19	3.67074e-07	1	0.000202048	BXYJ_0149000.1, BXYJ_0366500.1, BXYJ_0463200.1, BXYJ_0463400.1, BXYJ_0519100.1, BXYJ_0627600.1, BXYJ_0852500.1, BXYJ_1178700.1, BXYJ_1203900.1, BXYJ_1293300.1
Male vs Female	Female	GO:0008289	MF lipid binding	12	35	4.01304e-06	0.999999	0.00193278	BXYJ_0004200.1, BXYJ_0015600.1, BXYJ_0280600.1, BXYJ_0701700.1, BXYJ_0854700.1, BXYJ_0871600.1, BXYJ_0953700.1, BXYJ_1079000.1, BXYJ_1212400.1, BXYJ_1254600.1, BXYJ_1326900.1, BXYJ_1327000.1
Male vs Female	Female	GO:0004252	MF serine-type endopeptidase activity	11	31	4.55098e-06	0.999999	0.00194832	BXYJ_0187800.1, BXYJ_0188000.1, BXYJ_0188100.1, BXYJ_0449900.1, BXYJ_0529000.1, BXYJ_0614100.1, BXYJ_0808300.1, BXYJ_1072500.1, BXYJ_1243200.1, BXYJ_1243300.1, BXYJ_1411100.1
Male vs Female	Female	GO:0006030	BP chitin metabolic process	5	8	3.33765e-05	0.999999	0.01286	BXYJ_0454400.1, BXYJ_0497700.1, BXYJ_0510700.1, BXYJ_0760900.1, BXYJ_1281600.1
Male vs Female	Female	GO:0008061	MF chitin binding	5	9	7.83669e-05	0.999997	0.0274498	BXYJ_0454400.1, BXYJ_0497700.1, BXYJ_0510700.1, BXYJ_0760900.1, BXYJ_1281600.1
Male vs D3	Male	GO:0004672	MF protein kinase activity	71	104	1.61803e-32	1	6.22458e-29	BXYJ_0012200.1, BXYJ_0067900.1, BXYJ_0068000.1, BXYJ_0108100.1, BXYJ_0110500.1, BXYJ_0142600.1, BXYJ_0142700.1, BXYJ_0142800.1, BXYJ_0143000.1, BXYJ_0143100.1, BXYJ_0143800.1, BXYJ_0144700.1, BXYJ_0154700.1, BXYJ_0160600.1, BXYJ_0186400.1, BXYJ_0235900.1, BXYJ_0295700.1, BXYJ_0327100.1, BXYJ_0549100.1, BXYJ_0556700.1, BXYJ_0584200.1, BXYJ_0599400.1, BXYJ_0606600.1, BXYJ_0609700.1, BXYJ_0618400.1,…
Male vs D3	Male	GO:0006468	BP protein phosphorylation	132	316	1.32403e-27	1	2.54678e-24	BXYJ_0012200.1, BXYJ_0067900.1, BXYJ_0068000.1, BXYJ_0069200.1, BXYJ_0108100.1, BXYJ_0110500.1, BXYJ_0142600.1, BXYJ_0142700.1, BXYJ_0142800.1, BXYJ_0143000.1, BXYJ_0143100.1, BXYJ_0143800.1, BXYJ_0144700.1, BXYJ_0154700.1, BXYJ_0160600.1, BXYJ_0186400.1, BXYJ_0218800.1, BXYJ_0235900.1, BXYJ_0247300.1, BXYJ_0254800.1, BXYJ_0274800.1, BXYJ_0294600.1, BXYJ_0295000.1, BXYJ_0295700.1, BXYJ_0299000.1,…
Male vs D3	Male	GO:0005524	MF ATP binding	192	767	9.52286e-13	1	1.22115e-09	BXYJ_0012200.1, BXYJ_0067900.1, BXYJ_0068000.1, BXYJ_0069200.1, BXYJ_0090700.1, BXYJ_0108100.1, BXYJ_0110500.1, BXYJ_0142600.1, BXYJ_0142700.1, BXYJ_0142800.1, BXYJ_0143000.1, BXYJ_0143100.1, BXYJ_0143800.1, BXYJ_0144700.1, BXYJ_0154700.1, BXYJ_0160600.1, BXYJ_0174500.1, BXYJ_0186400.1, BXYJ_0189400.1, BXYJ_0210800.1, BXYJ_0211900.1, BXYJ_0218800.1, BXYJ_0235900.1, BXYJ_0247300.1, BXYJ_0253800.1,…
Male vs D3	Male	GO:0004725	MF protein tyrosine phosphatase activity	40	75	2.68135e-12	1	2.57879e-09	BXYJ_0081400.1, BXYJ_0134500.1, BXYJ_0181200.1, BXYJ_0219000.1, BXYJ_0259100.1, BXYJ_0324400.1, BXYJ_0423900.1, BXYJ_0430300.1, BXYJ_0433900.1, BXYJ_0436500.1, BXYJ_0453200.1, BXYJ_0456800.1, BXYJ_0461300.1, BXYJ_0539800.1, BXYJ_0545300.1, BXYJ_0608300.1, BXYJ_0708900.1, BXYJ_0743500.1, BXYJ_0755100.1, BXYJ_0776700.1, BXYJ_0786100.1, BXYJ_0807300.1, BXYJ_0817700.1, BXYJ_0844600.1, BXYJ_0913500.1,…
Male vs D3	Male	GO:0006470	BP protein dephosphorylation	39	77	5.94492e-11	1	4.57402e-08	BXYJ_0081400.1, BXYJ_0134500.1, BXYJ_0181200.1, BXYJ_0259100.1, BXYJ_0324400.1, BXYJ_0423900.1, BXYJ_0430300.1, BXYJ_0433900.1, BXYJ_0436500.1, BXYJ_0453200.1, BXYJ_0456800.1, BXYJ_0461300.1, BXYJ_0539800.1, BXYJ_0545300.1, BXYJ_0608300.1, BXYJ_0708900.1, BXYJ_0743500.1, BXYJ_0755100.1, BXYJ_0776700.1, BXYJ_0786100.1, BXYJ_0807300.1, BXYJ_0817700.1, BXYJ_0844600.1, BXYJ_0913500.1, BXYJ_0922100.1,…
Male vs D3	Male	GO:0042302	MF structural constituent of cuticle	30	49	1.48825e-10	1	9.54215e-08	BXYJ_0003000.1, BXYJ_0080700.1, BXYJ_0086500.1, BXYJ_0086600.1, BXYJ_0095400.1, BXYJ_0095600.1, BXYJ_0130300.1, BXYJ_0287600.1, BXYJ_0288500.1, BXYJ_0288700.1, BXYJ_0288800.1, BXYJ_0329000.1, BXYJ_0353000.1, BXYJ_0366400.1, BXYJ_0366500.1, BXYJ_0455100.1, BXYJ_0627600.1, BXYJ_0752400.1, BXYJ_0755000.1, BXYJ_0946000.1, BXYJ_0981000.1, BXYJ_1173500.1, BXYJ_1173800.1, BXYJ_1174000.1, BXYJ_1174300.1,…
Male vs D3	Male	GO:0004713	MF protein tyrosine kinase activity	31	60	2.18432e-10	1	1.20044e-07	BXYJ_0069200.1, BXYJ_0247300.1, BXYJ_0254800.1, BXYJ_0340500.1, BXYJ_0407800.1, BXYJ_0435200.1, BXYJ_0541300.1, BXYJ_0668500.1, BXYJ_0723100.1, BXYJ_0814400.1, BXYJ_0922500.1, BXYJ_0933200.1, BXYJ_0937700.1, BXYJ_1036500.1, BXYJ_1037100.1, BXYJ_1132000.1, BXYJ_1134400.1, BXYJ_1195500.1, BXYJ_1217400.1, BXYJ_1217600.1, BXYJ_1217700.1, BXYJ_1275600.1, BXYJ_1303800.1, BXYJ_1337200.1, BXYJ_1350000.1,…
Male vs D3	Male	GO:0005198	MF structural molecule activity	33	65	3.02221e-08	1	1.45331e-05	BXYJ_0005900.1, BXYJ_0059400.1, BXYJ_0102900.1, BXYJ_0112300.1, BXYJ_0124400.1, BXYJ_0130600.1, BXYJ_0203700.1, BXYJ_0278500.1, BXYJ_0298300.1, BXYJ_0333900.1, BXYJ_0334200.1, BXYJ_0345600.1, BXYJ_0404000.1, BXYJ_0552500.1, BXYJ_0615200.1, BXYJ_0615300.1, BXYJ_0722600.1, BXYJ_0775700.1, BXYJ_0782100.1, BXYJ_0788000.1, BXYJ_0803000.1, BXYJ_0863900.1, BXYJ_0888600.1, BXYJ_1085200.1, BXYJ_1117200.1,…
Male vs D3	Male	GO:0004869	MF cysteine-type endopeptidase inhibitor activity	13	17	1.47322e-05	0.999999	0.00629721	BXYJ_0324500.1, BXYJ_0478100.1, BXYJ_0478200.1, BXYJ_0492000.1, BXYJ_0492200.1, BXYJ_0492300.1, BXYJ_0492400.1, BXYJ_0492500.1, BXYJ_0496200.1, BXYJ_0705500.1, BXYJ_1013200.1, BXYJ_1364400.1, BXYJ_1364500.1
Male vs D3	Male	GO:0005184	MF neuropeptide hormone activity	8	9	8.25926e-05	0.999997	0.0317734	BXYJ_0312000.1, BXYJ_0312100.1, BXYJ_0312200.1, BXYJ_0878300.1, BXYJ_0878400.1, BXYJ_0878500.1, BXYJ_0879000.1, BXYJ_1036900.1
Male vs D3	Male	GO:0005581	CC collagen	9	13	0.000120083	0.999989	0.0419964	BXYJ_0086500.1, BXYJ_0095400.1, BXYJ_0366400.1, BXYJ_0366500.1, BXYJ_0627600.1, BXYJ_0752400.1, BXYJ_0946000.1, BXYJ_1173500.1, BXYJ_1174300.1
Male vs D3	D3	GO:0055114	BP oxidation-reduction process	28	329	1.41359e-06	1	0.00543809	BXYJ_0008400.1, BXYJ_0043600.1, BXYJ_0148500.1, BXYJ_0182000.1, BXYJ_0186500.1, BXYJ_0287400.1, BXYJ_0300100.1, BXYJ_0480400.1, BXYJ_0494600.1, BXYJ_0599600.1, BXYJ_0617800.1, BXYJ_0644400.1, BXYJ_0656500.1, BXYJ_0676600.1, BXYJ_0676800.1, BXYJ_0687200.1, BXYJ_0706800.1, BXYJ_0838300.1, BXYJ_0904000.1, BXYJ_1030800.1, BXYJ_1100700.1, BXYJ_1158600.1, BXYJ_1166500.1, BXYJ_1166600.1, BXYJ_1189800.1,…
Male vs D4	Male	GO:0004672	MF protein kinase activity	71	105	2.64875e-27	1	1.02109e-23	BXYJ_0012200.1, BXYJ_0067900.1, BXYJ_0108100.1, BXYJ_0110500.1, BXYJ_0142600.1, BXYJ_0142700.1, BXYJ_0142800.1, BXYJ_0143000.1, BXYJ_0143100.1, BXYJ_0143800.1, BXYJ_0144700.1, BXYJ_0154700.1, BXYJ_0160600.1, BXYJ_0186400.1, BXYJ_0235900.1, BXYJ_0295700.1, BXYJ_0327100.1, BXYJ_0514800.1, BXYJ_0549100.1, BXYJ_0556700.1, BXYJ_0584200.1, BXYJ_0599400.1, BXYJ_0606600.1, BXYJ_0609700.1, BXYJ_0618400.1,…
Male vs D4	Male	GO:0006468	BP protein phosphorylation	138	318	9.58583e-24	1	1.84767e-20	BXYJ_0012200.1, BXYJ_0067900.1, BXYJ_0069200.1, BXYJ_0069700.1, BXYJ_0106300.1, BXYJ_0108100.1, BXYJ_0110500.1, BXYJ_0129500.1, BXYJ_0142600.1, BXYJ_0142700.1, BXYJ_0142800.1, BXYJ_0143000.1, BXYJ_0143100.1, BXYJ_0143800.1, BXYJ_0144700.1, BXYJ_0154700.1, BXYJ_0160600.1, BXYJ_0171600.1, BXYJ_0186400.1, BXYJ_0218800.1, BXYJ_0235900.1, BXYJ_0247300.1, BXYJ_0254800.1, BXYJ_0294600.1, BXYJ_0295700.1,…
Male vs D4	Male	GO:0006508	BP proteolysis	142	355	3.58195e-20	1	4.6028e-17	BXYJ_0003500.1, BXYJ_0021000.1, BXYJ_0021200.1, BXYJ_0046500.1, BXYJ_0049700.1, BXYJ_0058400.1, BXYJ_0065000.1, BXYJ_0065300.1, BXYJ_0071500.1, BXYJ_0074000.1, BXYJ_0074200.1, BXYJ_0078300.1, BXYJ_0078400.1, BXYJ_0082200.1, BXYJ_0084900.1, BXYJ_0085000.1, BXYJ_0088400.1, BXYJ_0109600.1, BXYJ_0127000.1, BXYJ_0140700.1, BXYJ_0150900.1, BXYJ_0170900.1, BXYJ_0171200.1, BXYJ_0188500.1, BXYJ_0189000.1,…
Male vs D4	Male	GO:0004190	MF aspartic-type endopeptidase activity	54	96	1.47271e-15	1	1.41932e-12	BXYJ_0003500.1, BXYJ_0021000.1, BXYJ_0021200.1, BXYJ_0065000.1, BXYJ_0065300.1, BXYJ_0078300.1, BXYJ_0078400.1, BXYJ_0082200.1, BXYJ_0109600.1, BXYJ_0127000.1, BXYJ_0150900.1, BXYJ_0170900.1, BXYJ_0171200.1, BXYJ_0191100.1, BXYJ_0191200.1, BXYJ_0203800.1, BXYJ_0245100.1, BXYJ_0245200.1, BXYJ_0316800.1, BXYJ_0318900.1, BXYJ_0334400.1, BXYJ_0352100.1, BXYJ_0366000.1, BXYJ_0465500.1, BXYJ_0473600.1,…
Male vs D4	Male	GO:0005524	MF ATP binding	225	771	6.81158e-13	1	5.25173e-10	BXYJ_0002800.1, BXYJ_0006300.1, BXYJ_0012200.1, BXYJ_0027100.1, BXYJ_0067900.1, BXYJ_0069200.1, BXYJ_0069700.1, BXYJ_0090500.1, BXYJ_0090700.1, BXYJ_0104000.1, BXYJ_0106300.1, BXYJ_0108100.1, BXYJ_0110500.1, BXYJ_0117100.1, BXYJ_0128200.1, BXYJ_0129500.1, BXYJ_0142600.1, BXYJ_0142700.1, BXYJ_0142800.1, BXYJ_0143000.1, BXYJ_0143100.1, BXYJ_0143800.1, BXYJ_0144700.1, BXYJ_0145000.1, BXYJ_0154700.1,…
Male vs D4	Male	GO:0004713	MF protein tyrosine kinase activity	36	60	2.17296e-12	1	1.39613e-09	BXYJ_0069200.1, BXYJ_0069700.1, BXYJ_0247300.1, BXYJ_0254800.1, BXYJ_0340500.1, BXYJ_0407800.1, BXYJ_0435200.1, BXYJ_0541300.1, BXYJ_0633900.1, BXYJ_0668500.1, BXYJ_0723100.1, BXYJ_0817500.1, BXYJ_0817600.1, BXYJ_0911900.1, BXYJ_0922500.1, BXYJ_0933200.1, BXYJ_0937700.1, BXYJ_1036500.1, BXYJ_1037100.1, BXYJ_1132000.1, BXYJ_1134400.1, BXYJ_1195500.1, BXYJ_1217400.1, BXYJ_1217600.1, BXYJ_1217700.1,…
Male vs D4	Male	GO:0005198	MF structural molecule activity	37	65	3.032e-10	1	1.66977e-07	BXYJ_0005900.1, BXYJ_0027600.1, BXYJ_0059400.1, BXYJ_0102900.1, BXYJ_0112300.1, BXYJ_0124400.1, BXYJ_0130600.1, BXYJ_0203700.1, BXYJ_0278500.1, BXYJ_0298300.1, BXYJ_0333900.1, BXYJ_0334200.1, BXYJ_0345600.1, BXYJ_0404000.1, BXYJ_0552500.1, BXYJ_0615200.1, BXYJ_0615300.1, BXYJ_0722600.1, BXYJ_0775700.1, BXYJ_0782100.1, BXYJ_0785600.1, BXYJ_0788000.1, BXYJ_0803000.1, BXYJ_0863900.1, BXYJ_0885400.1,…
Male vs D4	Male	GO:0004725	MF protein tyrosine phosphatase activity	38	75	1.67908e-09	1	8.09108e-07	BXYJ_0081400.1, BXYJ_0134500.1, BXYJ_0181200.1, BXYJ_0219000.1, BXYJ_0259100.1, BXYJ_0324400.1, BXYJ_0430300.1, BXYJ_0433900.1, BXYJ_0436500.1, BXYJ_0453200.1, BXYJ_0456800.1, BXYJ_0461300.1, BXYJ_0539800.1, BXYJ_0545300.1, BXYJ_0608300.1, BXYJ_0708900.1, BXYJ_0743500.1, BXYJ_0755100.1, BXYJ_0776700.1, BXYJ_0786100.1, BXYJ_0807300.1, BXYJ_0817700.1, BXYJ_0844600.1, BXYJ_0913500.1, BXYJ_0922100.1,…
Male vs D4	Male	GO:0006470	BP protein dephosphorylation	37	77	2.00416e-08	1	8.58449e-06	BXYJ_0081400.1, BXYJ_0134500.1, BXYJ_0181200.1, BXYJ_0259100.1, BXYJ_0324400.1, BXYJ_0430300.1, BXYJ_0433900.1, BXYJ_0436500.1, BXYJ_0453200.1, BXYJ_0456800.1, BXYJ_0461300.1, BXYJ_0539800.1, BXYJ_0545300.1, BXYJ_0608300.1, BXYJ_0708900.1, BXYJ_0743500.1, BXYJ_0755100.1, BXYJ_0776700.1, BXYJ_0786100.1, BXYJ_0807300.1, BXYJ_0817700.1, BXYJ_0844600.1, BXYJ_0913500.1, BXYJ_0922100.1, BXYJ_0931800.1,…
Male vs D4	Male	GO:0008234	MF cysteine-type peptidase activity	29	54	3.87897e-08	1	1.49534e-05	BXYJ_0046500.1, BXYJ_0058400.1, BXYJ_0140700.1, BXYJ_0188500.1, BXYJ_0189000.1, BXYJ_0191000.1, BXYJ_0199300.1, BXYJ_0199400.1, BXYJ_0233600.1, BXYJ_0593700.1, BXYJ_0602200.1, BXYJ_0628900.1, BXYJ_0738300.1, BXYJ_0738400.1, BXYJ_0738500.1, BXYJ_0738600.1, BXYJ_0833600.1, BXYJ_0989700.1, BXYJ_0989800.1, BXYJ_0989900.1, BXYJ_0990000.1, BXYJ_0990100.1, BXYJ_1101200.1, BXYJ_1195200.1, BXYJ_1207200.1,…
Male vs D4	Male	GO:0004222	MF metalloendopeptidase activity	35	87	2.19095e-06	0.999999	0.000767827	BXYJ_0049700.1, BXYJ_0084900.1, BXYJ_0085000.1, BXYJ_0088400.1, BXYJ_0216200.1, BXYJ_0216400.1, BXYJ_0234100.1, BXYJ_0339300.1, BXYJ_0353200.1, BXYJ_0372600.1, BXYJ_0372800.1, BXYJ_0373000.1, BXYJ_0387700.1, BXYJ_0401400.1, BXYJ_0598200.1, BXYJ_0612300.1, BXYJ_0612400.1, BXYJ_0618800.1, BXYJ_0624700.1, BXYJ_0625300.1, BXYJ_0827200.1, BXYJ_1029700.1, BXYJ_1039000.1, BXYJ_1040200.1, BXYJ_1046400.1,…
Male vs D4	Male	GO:0042302	MF structural constituent of cuticle	27	60	1.24961e-05	0.999996	0.00401436	BXYJ_0003000.1, BXYJ_0086500.1, BXYJ_0086600.1, BXYJ_0095600.1, BXYJ_0130300.1, BXYJ_0287600.1, BXYJ_0288500.1, BXYJ_0288600.1, BXYJ_0288700.1, BXYJ_0288800.1, BXYJ_0353000.1, BXYJ_0366400.1, BXYJ_0366500.1, BXYJ_0463200.1, BXYJ_0463400.1, BXYJ_0627600.1, BXYJ_0752400.1, BXYJ_0755000.1, BXYJ_0946000.1, BXYJ_1173500.1, BXYJ_1173800.1, BXYJ_1174300.1, BXYJ_1178300.1, BXYJ_1178600.1, BXYJ_1276500.1,…
Male vs D4	Male	GO:0003774	MF motor activity	10	14	1.4141e-05	0.999999	0.00419335	BXYJ_0308300.1, BXYJ_0494900.1, BXYJ_0504000.1, BXYJ_0515100.1, BXYJ_0563100.1, BXYJ_1360600.1, BXYJ_1418900.1, BXYJ_1451200.1, BXYJ_1533400.1, BXYJ_1594900.1
Male vs D4	D4	GO:0016021	CC integral component of membrane	190	935	4.36362e-27	1	1.68217e-23	BXYJ_0010000.1, BXYJ_0011800.1, BXYJ_0012400.1, BXYJ_0023400.1, BXYJ_0032100.1, BXYJ_0033400.1, BXYJ_0034200.1, BXYJ_0035700.1, BXYJ_0036100.1, BXYJ_0039000.1, BXYJ_0042000.1, BXYJ_0056000.1, BXYJ_0060800.1, BXYJ_0061500.1, BXYJ_0066600.1, BXYJ_0069800.1, BXYJ_0096900.1, BXYJ_0097000.1, BXYJ_0102500.1, BXYJ_0115300.1, BXYJ_0138200.1, BXYJ_0164000.1, BXYJ_0164100.1, BXYJ_0182800.1, BXYJ_0187000.1,…
Male vs D4	D4	GO:0007186	BP G-protein coupled receptor signaling pathway	49	139	5.25245e-17	1	1.01241e-13	BXYJ_0034200.1, BXYJ_0042000.1, BXYJ_0060800.1, BXYJ_0069800.1, BXYJ_0096900.1, BXYJ_0138200.1, BXYJ_0194400.1, BXYJ_0195200.1, BXYJ_0209200.1, BXYJ_0250200.1, BXYJ_0271000.1, BXYJ_0275600.1, BXYJ_0302200.1, BXYJ_0410100.1, BXYJ_0476900.1, BXYJ_0481800.1, BXYJ_0612500.1, BXYJ_0628500.1, BXYJ_0644500.1, BXYJ_0652500.1, BXYJ_0690900.1, BXYJ_0693400.1, BXYJ_0723300.1, BXYJ_0740200.1, BXYJ_0773800.1,…
Male vs D4	D4	GO:0004930	MF G-protein coupled receptor activity	44	116	8.40555e-17	1	1.08011e-13	BXYJ_0034200.1, BXYJ_0042000.1, BXYJ_0069800.1, BXYJ_0096900.1, BXYJ_0138200.1, BXYJ_0194400.1, BXYJ_0195200.1, BXYJ_0209200.1, BXYJ_0250200.1, BXYJ_0271000.1, BXYJ_0275600.1, BXYJ_0410100.1, BXYJ_0476900.1, BXYJ_0481800.1, BXYJ_0612500.1, BXYJ_0628500.1, BXYJ_0644500.1, BXYJ_0652500.1, BXYJ_0690900.1, BXYJ_0693400.1, BXYJ_0723300.1, BXYJ_0740200.1, BXYJ_0773800.1, BXYJ_0794900.1, BXYJ_0817200.1,…
Male vs D4	D4	GO:0007218	BP neuropeptide signaling pathway	14	17	4.62927e-10	1	4.46146e-07	BXYJ_0113000.1, BXYJ_0309300.1, BXYJ_0332400.1, BXYJ_0457900.1, BXYJ_0498900.1, BXYJ_0721300.1, BXYJ_0832600.1, BXYJ_1096300.1, BXYJ_1208700.1, BXYJ_1239700.1, BXYJ_1312100.1, BXYJ_1362000.1, BXYJ_1456200.1, BXYJ_1490600.1
Male vs D4	D4	GO:0007606	BP sensory perception of chemical stimulus	14	29	1.66114e-07	1	0.000128074	BXYJ_0251500.1, BXYJ_0351000.1, BXYJ_0396400.1, BXYJ_0396500.1, BXYJ_0589800.1, BXYJ_0646200.1, BXYJ_0980200.1, BXYJ_1045900.1, BXYJ_1072300.1, BXYJ_1216000.1, BXYJ_1239100.1, BXYJ_1252300.1, BXYJ_1483700.1, BXYJ_1554400.1
Male vs D4	D4	GO:0055085	BP transmembrane transport	53	347	7.95741e-06	0.999996	0.00511263	BXYJ_0007200.1, BXYJ_0011800.1, BXYJ_0035700.1, BXYJ_0039000.1, BXYJ_0157900.1, BXYJ_0201500.1, BXYJ_0245000.1, BXYJ_0261600.1, BXYJ_0275400.1, BXYJ_0312900.1, BXYJ_0379100.1, BXYJ_0408700.1, BXYJ_0461700.1, BXYJ_0486000.1, BXYJ_0498200.1, BXYJ_0505400.1, BXYJ_0511500.1, BXYJ_0512100.1, BXYJ_0523700.1, BXYJ_0528100.1, BXYJ_0530800.1, BXYJ_0609900.1, BXYJ_0610100.1, BXYJ_0632600.1, BXYJ_0717300.1,…
Male vs D4	D4	GO:0004888	MF transmembrane signaling receptor activity	8	16	4.20291e-05	0.999996	0.023146	BXYJ_0351000.1, BXYJ_0396400.1, BXYJ_0396500.1, BXYJ_0400900.1, BXYJ_0646200.1, BXYJ_0980200.1, BXYJ_1252300.1, BXYJ_1483700.1
Female vs D3	Female	GO:0042302	MF structural constituent of cuticle	88	93	1.65192e-66	1	6.36483e-63	BXYJ_0003000.1, BXYJ_0027700.1, BXYJ_0064100.1, BXYJ_0079100.1, BXYJ_0080700.1, BXYJ_0080800.1, BXYJ_0081500.1, BXYJ_0086500.1, BXYJ_0086600.1, BXYJ_0095300.1, BXYJ_0095400.1, BXYJ_0095600.1, BXYJ_0095700.1, BXYJ_0099100.1, BXYJ_0112400.1, BXYJ_0115200.1, BXYJ_0130300.1, BXYJ_0149000.1, BXYJ_0228000.1, BXYJ_0239500.1, BXYJ_0243700.1, BXYJ_0287600.1, BXYJ_0288100.1, BXYJ_0288500.1, BXYJ_0288600.1,…
Female vs D3	Female	GO:0006508	BP proteolysis	131	409	2.10668e-22	1	4.05853e-19	BXYJ_0039600.1, BXYJ_0046500.1, BXYJ_0066900.1, BXYJ_0067000.1, BXYJ_0067100.1, BXYJ_0067200.1, BXYJ_0074100.1, BXYJ_0078600.1, BXYJ_0078700.1, BXYJ_0078800.1, BXYJ_0085000.1, BXYJ_0100600.1, BXYJ_0137400.1, BXYJ_0138800.1, BXYJ_0140700.1, BXYJ_0161200.1, BXYJ_0162600.1, BXYJ_0162900.1, BXYJ_0163000.1, BXYJ_0163100.1, BXYJ_0165500.1, BXYJ_0165600.1, BXYJ_0187800.1, BXYJ_0188000.1, BXYJ_0188100.1,…
Female vs D3	Female	GO:0005581	CC collagen	19	19	1.78848e-16	1	2.29701e-13	BXYJ_0086500.1, BXYJ_0095400.1, BXYJ_0149000.1, BXYJ_0366400.1, BXYJ_0366500.1, BXYJ_0463200.1, BXYJ_0463400.1, BXYJ_0519100.1, BXYJ_0627600.1, BXYJ_0752400.1, BXYJ_0852500.1, BXYJ_0946000.1, BXYJ_1159900.1, BXYJ_1173500.1, BXYJ_1174300.1, BXYJ_1178700.1, BXYJ_1203900.1, BXYJ_1293300.1, BXYJ_1582100.1
Female vs D3	Female	GO:0004222	MF metalloendopeptidase activity	38	94	7.68369e-12	1	7.40131e-09	BXYJ_0085000.1, BXYJ_0137400.1, BXYJ_0192200.1, BXYJ_0216200.1, BXYJ_0216400.1, BXYJ_0253300.1, BXYJ_0275500.1, BXYJ_0353700.1, BXYJ_0372900.1, BXYJ_0373000.1, BXYJ_0373100.1, BXYJ_0373200.1, BXYJ_0373600.1, BXYJ_0373700.1, BXYJ_0373900.1, BXYJ_0374000.1, BXYJ_0395900.1, BXYJ_0396600.1, BXYJ_0471900.1, BXYJ_0491500.1, BXYJ_0546100.1, BXYJ_0618800.1, BXYJ_0624700.1, BXYJ_0624800.1, BXYJ_0624900.1,…
Female vs D3	Female	GO:0005576	CC extracellular region	34	83	6.82095e-09	1	5.25622e-06	BXYJ_0037100.1, BXYJ_0115900.1, BXYJ_0137400.1, BXYJ_0137500.1, BXYJ_0179900.1, BXYJ_0297800.1, BXYJ_0353000.1, BXYJ_0395900.1, BXYJ_0452000.1, BXYJ_0454400.1, BXYJ_0456600.1, BXYJ_0491500.1, BXYJ_0497700.1, BXYJ_0510700.1, BXYJ_0591400.1, BXYJ_0600600.1, BXYJ_0750100.1, BXYJ_0751200.1, BXYJ_0760900.1, BXYJ_0878300.1, BXYJ_0878400.1, BXYJ_0943000.1, BXYJ_0952300.1, BXYJ_1007600.1, BXYJ_1022600.1,…
Female vs D3	Female	GO:0004197	MF cysteine-type endopeptidase activity	11	16	1.20402e-06	1	0.000773185	BXYJ_0161200.1, BXYJ_0162600.1, BXYJ_0162900.1, BXYJ_0163000.1, BXYJ_0163100.1, BXYJ_0165500.1, BXYJ_0165600.1, BXYJ_0942000.1, BXYJ_0942200.1, BXYJ_1177900.1, BXYJ_1483600.1
Female vs D3	Female	GO:0004185	MF serine-type carboxypeptidase activity	11	18	3.5565e-06	1	0.0019576	BXYJ_0066900.1, BXYJ_0067000.1, BXYJ_0067100.1, BXYJ_0067200.1, BXYJ_0078600.1, BXYJ_0078700.1, BXYJ_0078800.1, BXYJ_0100600.1, BXYJ_0190100.1, BXYJ_0411800.1, BXYJ_0748500.1
Female vs D3	Female	GO:0004252	MF serine-type endopeptidase activity	13	30	7.56986e-05	0.999986	0.0364583	BXYJ_0187800.1, BXYJ_0188000.1, BXYJ_0188100.1, BXYJ_0449900.1, BXYJ_0529000.1, BXYJ_0808300.1, BXYJ_0848700.1, BXYJ_1072500.1, BXYJ_1084600.1, BXYJ_1140100.1, BXYJ_1243200.1, BXYJ_1243300.1, BXYJ_1411100.1
Female vs D3	D3
Female vs D4	Female	GO:0006508	BP proteolysis	202	409	6.86919e-61	1	2.65838e-57	BXYJ_0003500.1, BXYJ_0021000.1, BXYJ_0021200.1, BXYJ_0032400.1, BXYJ_0039600.1, BXYJ_0046500.1, BXYJ_0058400.1, BXYJ_0065000.1, BXYJ_0065300.1, BXYJ_0066900.1, BXYJ_0067000.1, BXYJ_0067100.1, BXYJ_0067200.1, BXYJ_0071500.1, BXYJ_0074000.1, BXYJ_0074100.1, BXYJ_0074200.1, BXYJ_0078300.1, BXYJ_0078400.1, BXYJ_0078600.1, BXYJ_0078700.1, BXYJ_0078800.1, BXYJ_0085000.1, BXYJ_0088400.1, BXYJ_0100600.1,…
Female vs D4	Female	GO:0042302	MF structural constituent of cuticle	81	93	7.61965e-55	1	1.4744e-51	BXYJ_0003000.1, BXYJ_0027700.1, BXYJ_0064100.1, BXYJ_0079100.1, BXYJ_0080700.1, BXYJ_0080800.1, BXYJ_0081500.1, BXYJ_0086500.1, BXYJ_0086600.1, BXYJ_0095300.1, BXYJ_0095600.1, BXYJ_0095700.1, BXYJ_0099100.1, BXYJ_0112400.1, BXYJ_0115200.1, BXYJ_0130300.1, BXYJ_0149000.1, BXYJ_0228000.1, BXYJ_0239500.1, BXYJ_0243700.1, BXYJ_0287600.1, BXYJ_0288100.1, BXYJ_0288500.1, BXYJ_0288600.1, BXYJ_0288700.1,…
Female vs D4	Female	GO:0004190	MF aspartic-type endopeptidase activity	60	102	2.28056e-24	1	2.94192e-21	BXYJ_0003500.1, BXYJ_0021000.1, BXYJ_0021200.1, BXYJ_0032400.1, BXYJ_0065000.1, BXYJ_0065300.1, BXYJ_0078300.1, BXYJ_0078400.1, BXYJ_0109600.1, BXYJ_0127000.1, BXYJ_0170900.1, BXYJ_0171200.1, BXYJ_0191100.1, BXYJ_0191200.1, BXYJ_0203800.1, BXYJ_0245100.1, BXYJ_0245200.1, BXYJ_0316800.1, BXYJ_0318900.1, BXYJ_0334400.1, BXYJ_0342600.1, BXYJ_0352100.1, BXYJ_0364800.1, BXYJ_0366000.1, BXYJ_0392100.1,…
Female vs D4	Female	GO:0008234	MF cysteine-type peptidase activity	35	59	4.11362e-15	1	3.97993e-12	BXYJ_0039600.1, BXYJ_0046500.1, BXYJ_0058400.1, BXYJ_0138800.1, BXYJ_0140700.1, BXYJ_0188500.1, BXYJ_0189000.1, BXYJ_0189100.1, BXYJ_0191000.1, BXYJ_0199300.1, BXYJ_0199400.1, BXYJ_0233600.1, BXYJ_0595900.1, BXYJ_0596000.1, BXYJ_0596200.1, BXYJ_0596600.1, BXYJ_0598300.1, BXYJ_0602200.1, BXYJ_0682000.1, BXYJ_0738300.1, BXYJ_0738400.1, BXYJ_0738500.1, BXYJ_0738600.1, BXYJ_0833600.1, BXYJ_0989700.1,…
Female vs D4	Female	GO:0005581	CC collagen	16	19	3.34204e-11	1	2.58674e-08	BXYJ_0086500.1, BXYJ_0149000.1, BXYJ_0366400.1, BXYJ_0366500.1, BXYJ_0463200.1, BXYJ_0463400.1, BXYJ_0519100.1, BXYJ_0627600.1, BXYJ_0752400.1, BXYJ_0852500.1, BXYJ_0946000.1, BXYJ_1173500.1, BXYJ_1174300.1, BXYJ_1203900.1, BXYJ_1293300.1, BXYJ_1582100.1
Female vs D4	Female	GO:0004222	MF metalloendopeptidase activity	42	97	8.61906e-11	1	5.55929e-08	BXYJ_0085000.1, BXYJ_0088400.1, BXYJ_0192200.1, BXYJ_0234100.1, BXYJ_0253300.1, BXYJ_0300200.1, BXYJ_0339300.1, BXYJ_0353200.1, BXYJ_0372900.1, BXYJ_0373000.1, BXYJ_0373100.1, BXYJ_0373200.1, BXYJ_0373600.1, BXYJ_0373700.1, BXYJ_0373900.1, BXYJ_0374000.1, BXYJ_0387700.1, BXYJ_0395900.1, BXYJ_0396600.1, BXYJ_0401400.1, BXYJ_0444100.1, BXYJ_0491500.1, BXYJ_0546100.1, BXYJ_0624700.1, BXYJ_0624800.1,…
Female vs D4	Female	GO:0004197	MF cysteine-type endopeptidase activity	11	16	1.71726e-06	1	0.000929228	BXYJ_0161200.1, BXYJ_0162600.1, BXYJ_0162900.1, BXYJ_0163000.1, BXYJ_0163100.1, BXYJ_0165500.1, BXYJ_0165600.1, BXYJ_0942200.1, BXYJ_1177900.1, BXYJ_1479100.1, BXYJ_1483600.1
Female vs D4	Female	GO:0008289	MF lipid binding	17	34	1.92089e-06	1	0.000929228	BXYJ_0004200.1, BXYJ_0015600.1, BXYJ_0165200.1, BXYJ_0205500.1, BXYJ_0280600.1, BXYJ_0701700.1, BXYJ_0854700.1, BXYJ_0871600.1, BXYJ_0953700.1, BXYJ_1041300.1, BXYJ_1079000.1, BXYJ_1212400.1, BXYJ_1254600.1, BXYJ_1326900.1, BXYJ_1327000.1, BXYJ_1358100.1, BXYJ_1420500.1
Female vs D4	Female	GO:0005975	BP carbohydrate metabolic process	29	80	2.53398e-06	0.999999	0.00108961	BXYJ_0017200.1, BXYJ_0040000.1, BXYJ_0186600.1, BXYJ_0195100.1, BXYJ_0377500.1, BXYJ_0377600.1, BXYJ_0426200.1, BXYJ_0682500.1, BXYJ_0700200.1, BXYJ_0847900.1, BXYJ_0890300.1, BXYJ_0962200.1, BXYJ_0962300.1, BXYJ_0962400.1, BXYJ_1024800.1, BXYJ_1025500.1, BXYJ_1025800.1, BXYJ_1026000.1, BXYJ_1031700.1, BXYJ_1038600.1, BXYJ_1038800.1, BXYJ_1049300.1, BXYJ_1049400.1, BXYJ_1102500.1, BXYJ_1114500.1,…
Female vs D4	Female	GO:0004185	MF serine-type carboxypeptidase activity	11	18	1.27434e-05	0.999999	0.00493171	BXYJ_0066900.1, BXYJ_0067000.1, BXYJ_0067100.1, BXYJ_0067200.1, BXYJ_0078600.1, BXYJ_0078700.1, BXYJ_0078800.1, BXYJ_0100600.1, BXYJ_0190100.1, BXYJ_0411800.1, BXYJ_0748500.1
Female vs D4	Female	GO:0008810	MF cellulase activity	7	10	0.000103907	0.999994	0.0365564	BXYJ_0195100.1, BXYJ_0377500.1, BXYJ_0377600.1, BXYJ_0962200.1, BXYJ_0962300.1, BXYJ_0962400.1, BXYJ_1102500.1
Female vs D4	D4	GO:0016021	CC integral component of membrane	194	933	2.78506e-37	1	1.07782e-33	BXYJ_0010000.1, BXYJ_0012400.1, BXYJ_0019200.1, BXYJ_0023400.1, BXYJ_0027200.1, BXYJ_0032100.1, BXYJ_0033400.1, BXYJ_0034200.1, BXYJ_0035700.1, BXYJ_0036100.1, BXYJ_0039000.1, BXYJ_0041100.1, BXYJ_0042000.1, BXYJ_0043200.1, BXYJ_0049800.1, BXYJ_0053100.1, BXYJ_0056000.1, BXYJ_0060800.1, BXYJ_0061500.1, BXYJ_0066600.1, BXYJ_0069800.1, BXYJ_0079400.1, BXYJ_0096900.1, BXYJ_0097000.1, BXYJ_0102500.1,…
Female vs D4	D4	GO:0007186	BP G-protein coupled receptor signaling pathway	58	139	1.90174e-27	1	3.67986e-24	BXYJ_0034200.1, BXYJ_0042000.1, BXYJ_0043200.1, BXYJ_0060800.1, BXYJ_0069800.1, BXYJ_0096900.1, BXYJ_0194400.1, BXYJ_0195200.1, BXYJ_0209200.1, BXYJ_0250200.1, BXYJ_0275600.1, BXYJ_0313600.1, BXYJ_0448200.1, BXYJ_0476900.1, BXYJ_0481800.1, BXYJ_0500000.1, BXYJ_0612500.1, BXYJ_0628500.1, BXYJ_0644500.1, BXYJ_0652500.1, BXYJ_0674400.1, BXYJ_0690900.1, BXYJ_0693400.1, BXYJ_0723300.1, BXYJ_0736600.1,…
Female vs D4	D4	GO:0004930	MF G-protein coupled receptor activity	49	116	1.06031e-23	1	1.3678e-20	BXYJ_0034200.1, BXYJ_0042000.1, BXYJ_0069800.1, BXYJ_0096900.1, BXYJ_0194400.1, BXYJ_0195200.1, BXYJ_0209200.1, BXYJ_0250200.1, BXYJ_0275600.1, BXYJ_0476900.1, BXYJ_0481800.1, BXYJ_0500000.1, BXYJ_0612500.1, BXYJ_0628500.1, BXYJ_0644500.1, BXYJ_0652500.1, BXYJ_0674400.1, BXYJ_0690900.1, BXYJ_0693400.1, BXYJ_0723300.1, BXYJ_0736600.1, BXYJ_0773800.1, BXYJ_0790400.1, BXYJ_0817200.1, BXYJ_0887300.1,…
Female vs D4	D4	GO:0007218	BP neuropeptide signaling pathway	13	17	3.48006e-09	1	3.36696e-06	BXYJ_0113000.1, BXYJ_0309300.1, BXYJ_0457900.1, BXYJ_0498900.1, BXYJ_0721300.1, BXYJ_0832600.1, BXYJ_1096300.1, BXYJ_1208700.1, BXYJ_1239700.1, BXYJ_1312100.1, BXYJ_1362000.1, BXYJ_1456200.1, BXYJ_1490600.1
Female vs D4	D4	GO:0007606	BP sensory perception of chemical stimulus	14	29	3.02621e-08	1	2.34229e-05	BXYJ_0251500.1, BXYJ_0351000.1, BXYJ_0396400.1, BXYJ_0396500.1, BXYJ_0646100.1, BXYJ_0646200.1, BXYJ_0754800.1, BXYJ_0955100.1, BXYJ_0980200.1, BXYJ_1045900.1, BXYJ_1072300.1, BXYJ_1216000.1, BXYJ_1252300.1, BXYJ_1554400.1
Female vs D4	D4	GO:0006811	BP ion transport	21	81	2.13464e-07	1	0.000137684	BXYJ_0019200.1, BXYJ_0023400.1, BXYJ_0157900.1, BXYJ_0315100.1, BXYJ_0408500.1, BXYJ_0514900.1, BXYJ_0530800.1, BXYJ_0689300.1, BXYJ_0817800.1, BXYJ_0913600.1, BXYJ_1062300.1, BXYJ_1072700.1, BXYJ_1088500.1, BXYJ_1218600.1, BXYJ_1235300.1, BXYJ_1404400.1, BXYJ_1476000.1, BXYJ_1476100.1, BXYJ_1489500.1, BXYJ_1543900.1, BXYJ_1589300.1
Female vs D4	D4	GO:0055085	BP transmembrane transport	50	347	1.03678e-06	1	0.000573191	BXYJ_0019200.1, BXYJ_0035700.1, BXYJ_0039000.1, BXYJ_0049800.1, BXYJ_0079400.1, BXYJ_0157900.1, BXYJ_0245000.1, BXYJ_0261600.1, BXYJ_0312900.1, BXYJ_0315100.1, BXYJ_0318300.1, BXYJ_0379100.1, BXYJ_0461700.1, BXYJ_0498200.1, BXYJ_0511500.1, BXYJ_0512100.1, BXYJ_0514900.1, BXYJ_0523700.1, BXYJ_0525200.1, BXYJ_0530800.1, BXYJ_0609900.1, BXYJ_0610100.1, BXYJ_0695500.1, BXYJ_0717300.1, BXYJ_0755300.1,…
Female vs D4	D4	GO:0004983	MF neuropeptide Y receptor activity	7	10	1.43255e-06	1	0.000692997	BXYJ_0043200.1, BXYJ_0836100.1, BXYJ_0902400.1, BXYJ_1177000.1, BXYJ_1180300.1, BXYJ_1208700.1, BXYJ_1295600.1
Female vs D4	D4	GO:0008076	CC voltage-gated potassium channel complex	7	15	1.59062e-05	0.999999	0.00609853	BXYJ_0098600.1, BXYJ_0125700.1, BXYJ_0522600.1, BXYJ_0609900.1, BXYJ_0610100.1, BXYJ_0755300.1, BXYJ_0940300.1
Female vs D4	D4	GO:0004888	MF transmembrane signaling receptor activity	8	16	1.61521e-05	0.999999	0.00609853	BXYJ_0351000.1, BXYJ_0396400.1, BXYJ_0396500.1, BXYJ_0400900.1, BXYJ_0646100.1, BXYJ_0646200.1, BXYJ_0980200.1, BXYJ_1252300.1
Female vs D4	D4	GO:0005230	MF extracellular ligand-gated ion channel activity	14	52	1.73343e-05	0.999997	0.00609853	BXYJ_0019200.1, BXYJ_0023400.1, BXYJ_0053100.1, BXYJ_0263700.1, BXYJ_0415900.1, BXYJ_0482500.1, BXYJ_0514900.1, BXYJ_0720800.1, BXYJ_0817800.1, BXYJ_0913600.1, BXYJ_1072700.1, BXYJ_1489500.1, BXYJ_1543900.1, BXYJ_1589300.1
Female vs D4	D4	GO:0045211	CC postsynaptic membrane	10	29	2.75364e-05	0.999996	0.00888048	BXYJ_0053100.1, BXYJ_0530800.1, BXYJ_0689400.1, BXYJ_0896300.1, BXYJ_1062300.1, BXYJ_1235300.1, BXYJ_1398200.1, BXYJ_1404400.1, BXYJ_1476000.1, BXYJ_1476100.1
Female vs D4	D4	GO:0051260	BP protein homooligomerization	8	22	0.000161982	0.999979	0.0482209	BXYJ_0090000.1, BXYJ_0098600.1, BXYJ_0522600.1, BXYJ_0609900.1, BXYJ_0610100.1, BXYJ_0755300.1, BXYJ_0940300.1, BXYJ_1066800.1
D3 vs D4	D3	GO:0006508	BP proteolysis	110	329	4.69427e-34	1	1.80542e-30	BXYJ_0003500.1, BXYJ_0021000.1, BXYJ_0021200.1, BXYJ_0032400.1, BXYJ_0046500.1, BXYJ_0058400.1, BXYJ_0065000.1, BXYJ_0065300.1, BXYJ_0071500.1, BXYJ_0074000.1, BXYJ_0074200.1, BXYJ_0078300.1, BXYJ_0078400.1, BXYJ_0088400.1, BXYJ_0116300.1, BXYJ_0117300.1, BXYJ_0117400.1, BXYJ_0127000.1, BXYJ_0150900.1, BXYJ_0170900.1, BXYJ_0171200.1, BXYJ_0188500.1, BXYJ_0189000.1, BXYJ_0189100.1, BXYJ_0190100.1,…
D3 vs D4	D3	GO:0004190	MF aspartic-type endopeptidase activity	55	95	5.0795e-33	1	9.76787e-30	BXYJ_0003500.1, BXYJ_0021000.1, BXYJ_0021200.1, BXYJ_0032400.1, BXYJ_0065000.1, BXYJ_0065300.1, BXYJ_0078300.1, BXYJ_0078400.1, BXYJ_0116300.1, BXYJ_0117300.1, BXYJ_0117400.1, BXYJ_0127000.1, BXYJ_0150900.1, BXYJ_0170900.1, BXYJ_0171200.1, BXYJ_0191100.1, BXYJ_0191200.1, BXYJ_0203800.1, BXYJ_0245100.1, BXYJ_0245200.1, BXYJ_0315800.1, BXYJ_0316800.1, BXYJ_0318900.1, BXYJ_0334400.1, BXYJ_0352100.1,…
D3 vs D4	D3	GO:0008234	MF cysteine-type peptidase activity	23	47	8.45042e-13	1	1.08334e-09	BXYJ_0046500.1, BXYJ_0058400.1, BXYJ_0188500.1, BXYJ_0189000.1, BXYJ_0189100.1, BXYJ_0191000.1, BXYJ_0199400.1, BXYJ_0601900.1, BXYJ_0602200.1, BXYJ_0657900.1, BXYJ_0738300.1, BXYJ_0738400.1, BXYJ_0738500.1, BXYJ_0738600.1, BXYJ_0833600.1, BXYJ_0989800.1, BXYJ_0989900.1, BXYJ_0990000.1, BXYJ_0990100.1, BXYJ_1101200.1, BXYJ_1243100.1, BXYJ_1481000.1, BXYJ_1621000.1
D3 vs D4	D3	GO:0016705	MF oxidoreductase activity, acting on paired donors, with incorporation or reduction of molecular oxygen	15	44	4.6994e-06	0.999999	0.00451847	BXYJ_0002400.1, BXYJ_0003200.1, BXYJ_0230800.1, BXYJ_0441800.1, BXYJ_0599600.1, BXYJ_0656500.1, BXYJ_0657700.1, BXYJ_0687500.1, BXYJ_1040500.1, BXYJ_1162800.1, BXYJ_1166400.1, BXYJ_1166600.1, BXYJ_1292900.1, BXYJ_1432200.1, BXYJ_1450900.1
D3 vs D4	D3	GO:0055114	BP oxidation-reduction process	55	331	8.30561e-06	0.999996	0.00638868	BXYJ_0002400.1, BXYJ_0003200.1, BXYJ_0008400.1, BXYJ_0062700.1, BXYJ_0077900.1, BXYJ_0133500.1, BXYJ_0148500.1, BXYJ_0165100.1, BXYJ_0185000.1, BXYJ_0191400.1, BXYJ_0224800.1, BXYJ_0230800.1, BXYJ_0244300.1, BXYJ_0333600.1, BXYJ_0364400.1, BXYJ_0408900.1, BXYJ_0441800.1, BXYJ_0452400.1, BXYJ_0456200.1, BXYJ_0494500.1, BXYJ_0494600.1, BXYJ_0500500.1, BXYJ_0599600.1, BXYJ_0608800.1, BXYJ_0633300.1,…
D3 vs D4	D3	GO:0042973	MF glucan endo-1,3-beta-D-glucosidase activity	4	4	4.46149e-05	1	0.0285982	BXYJ_1031700.1, BXYJ_1038600.1, BXYJ_1038700.1, BXYJ_1038800.1
D3 vs D4	D3	GO:0006950	BP response to stress	10	26	5.28138e-05	0.999993	0.0290174	BXYJ_0128200.1, BXYJ_0269200.1, BXYJ_0425200.1, BXYJ_0540400.1, BXYJ_0590700.1, BXYJ_0608100.1, BXYJ_0718600.1, BXYJ_0810300.1, BXYJ_1586600.1, BXYJ_1586700.1
D3 vs D4	D4	GO:0016021	CC integral component of membrane	110	922	9.69529e-09	1	3.72881e-05	BXYJ_0010000.1, BXYJ_0012400.1, BXYJ_0018300.1, BXYJ_0027200.1, BXYJ_0033400.1, BXYJ_0038200.1, BXYJ_0042000.1, BXYJ_0060800.1, BXYJ_0061500.1, BXYJ_0066600.1, BXYJ_0069400.1, BXYJ_0069800.1, BXYJ_0079400.1, BXYJ_0102500.1, BXYJ_0115300.1, BXYJ_0164100.1, BXYJ_0187000.1, BXYJ_0194400.1, BXYJ_0201500.1, BXYJ_0208900.1, BXYJ_0209000.1, BXYJ_0209200.1, BXYJ_0219700.1, BXYJ_0223100.1, BXYJ_0228300.1,…
D3 vs D4	D4	GO:0007186	BP G-protein coupled receptor signaling pathway	30	142	7.94435e-08	1	0.00015277	BXYJ_0042000.1, BXYJ_0060800.1, BXYJ_0069800.1, BXYJ_0194400.1, BXYJ_0209200.1, BXYJ_0250200.1, BXYJ_0410100.1, BXYJ_0476900.1, BXYJ_0500000.1, BXYJ_0652500.1, BXYJ_0674400.1, BXYJ_0690900.1, BXYJ_0693400.1, BXYJ_0773800.1, BXYJ_0836100.1, BXYJ_0887300.1, BXYJ_0902400.1, BXYJ_0955200.1, BXYJ_1054500.1, BXYJ_1056500.1, BXYJ_1143700.1, BXYJ_1161000.1, BXYJ_1180300.1, BXYJ_1299200.1, BXYJ_1299600.1,…
D3 vs D4	D4	GO:0004930	MF G-protein coupled receptor activity	24	119	3.84736e-06	0.999999	0.00493232	BXYJ_0042000.1, BXYJ_0069800.1, BXYJ_0194400.1, BXYJ_0209200.1, BXYJ_0250200.1, BXYJ_0410100.1, BXYJ_0476900.1, BXYJ_0500000.1, BXYJ_0652500.1, BXYJ_0674400.1, BXYJ_0690900.1, BXYJ_0693400.1, BXYJ_0773800.1, BXYJ_0887300.1, BXYJ_0955200.1, BXYJ_1054500.1, BXYJ_1056500.1, BXYJ_1161000.1, BXYJ_1299200.1, BXYJ_1319900.1, BXYJ_1381600.1, BXYJ_1445800.1, BXYJ_1445900.1, BXYJ_1589400.1
D3 vs D4	D4	GO:0005315	MF inorganic phosphate transmembrane transporter activity	5	8	3.18978e-05	0.999999	0.0245358	BXYJ_0214100.1, BXYJ_0214700.1, BXYJ_0215000.1, BXYJ_0422500.1, BXYJ_1385300.1
D3 vs D4	D4	GO:0006817	BP phosphate ion transport	5	8	3.18978e-05	0.999999	0.0245358	BXYJ_0214100.1, BXYJ_0214700.1, BXYJ_0215000.1, BXYJ_0422500.1, BXYJ_1385300.1
D3 vs D4	D4	GO:0042302	MF structural constituent of cuticle	14	48	3.88477e-05	0.999992	0.0249013	BXYJ_0081500.1, BXYJ_0086500.1, BXYJ_0239500.1, BXYJ_0243700.1, BXYJ_0329000.1, BXYJ_0463500.1, BXYJ_0681900.1, BXYJ_0752400.1, BXYJ_1013600.1, BXYJ_1174000.1, BXYJ_1174300.1, BXYJ_1178700.1, BXYJ_1203900.1, BXYJ_1589800.1
